# Supplementary material for: The double protonation of dihapto-coordinated benzene complexes enables dearomatization using aromatic nucleophiles
Source: Nat Commun. 2023 May 30;14:3145. doi: 10.1038/s41467-023-38945-0 (PMC10229636; doi:10.1038/s41467-023-38945-0)
Supplement: Supplementary file 4 — Supplementary Data 1 [file 41467_2023_38945_MOESM4_ESM.cif]

data_publication_text
_publ_contact_author_name        'Harman, W. Dean'
_publ_contact_author_address     
;Department of Chemistry
University of Virginia
409 McCormick Rd, P. O. Box 400319
Charlottesville, VA, 22903
USA
;
_publ_contact_author_email       wdh5z@virginia.edu
loop_
_publ_author_name
_publ_author_address
'Weatherford-Pratt, Justin T.'
;Department of Chemistry
University of Virginia
409 McCormick Rd, P. O. Box 400319
Charlottesville, VA, 22903
USA
;
'Smith, Jacob A.'
;Department of Chemistry
University of Virginia
409 McCormick Rd, P. O. Box 400319
Charlottesville, VA, 22903
USA
;
'Bloch, Jeremy M.'
;Department of Chemistry
University of Virginia
409 McCormick Rd, P. O. Box 400319
Charlottesville, VA, 22903
USA
;
'Ericson, Megan N.'
;Department of Chemistry
University of Virginia
409 McCormick Rd, P. O. Box 400319
Charlottesville, VA, 22903
USA
;
'Myers, Jeffrey T.'
;Department of Chemistry
University of Virginia
409 McCormick Rd, P. O. Box 400319
Charlottesville, VA, 22903
USA
;
'Westendorff, Karl S.'
;Department of Chemistry
University of Virginia
409 McCormick Rd, P. O. Box 400319
Charlottesville, VA, 22903
USA
;
'Dickie, Diane A.'
;Department of Chemistry
University of Virginia
409 McCormick Rd, P. O. Box 400319
Charlottesville, VA, 22903
USA
;
'Harman, W. Dean'
;Department of Chemistry
University of Virginia
409 McCormick Rd, P. O. Box 400319
Charlottesville, VA, 22903
USA
;

data_16D
_chemical_name_systematic               ?
_chemical_name_common                   ?
_chemical_formula_moiety                ?
_chemical_formula_sum                   'C26 H34 B F3 N7 O6 P S W'
_chemical_formula_iupac                 ?
_chemical_formula_weight                855.29

_chemical_melting_point                 ?

_space_group_crystal_system             monoclinic
_space_group_name_H-M_alt               'P 21/c'
_space_group_name_Hall                  '-P 2ybc'
loop_
    _space_group_symop_operation_xyz
    'x, y, z'
    '-x, y+1/2, -z+1/2'
    '-x, -y, -z'
    'x, -y-1/2, z-1/2'

_cell_length_a                          22.0195(5)
_cell_length_b                          14.5709(3)
_cell_length_c                          24.4871(5)
_cell_angle_alpha                       90
_cell_angle_beta                        102.934(2)
_cell_angle_gamma                       90
_cell_volume                            7657.2(3)
_cell_formula_units_Z                   8
_cell_measurement_reflns_used           5933
_cell_measurement_theta_min             3.5540
_cell_measurement_theta_max             68.2482
_cell_measurement_temperature           100.(2)

_exptl_crystal_description              plate
_exptl_crystal_colour                   yellow
_exptl_crystal_size_max                 0.067
_exptl_crystal_size_mid                 0.047
_exptl_crystal_size_min                 0.034
_exptl_crystal_density_diffrn           1.484
_exptl_crystal_density_meas             ?
_exptl_crystal_density_method           'not measured'
_exptl_crystal_F_000                    3392

_exptl_absorpt_coefficient_mu           7.008
_exptl_absorpt_correction_type          Multi-Scan
_exptl_absorpt_process_details          
;
SADABS-2016/2 - Bruker AXS area detector scaling and absorption correction
;
_exptl_absorpt_correction_T_min         0.65
_exptl_absorpt_correction_T_max         0.80

_exptl_special_details                  
;
; 

_diffrn_ambient_temperature             100.(2)

_diffrn_source                          'Incoatec Microfocus I\mS'
_diffrn_source_type                     ?

_diffrn_radiation_type                  'Cu K\a'
_diffrn_radiation_wavelength            1.54178
_diffrn_radiation_monochromator         'multi-layer mirror'

_diffrn_measurement_device_type         'Bruker Kappa APEXII Duo'
_diffrn_measurement_method              '\f and \w scan'

_diffrn_detector_area_resol_mean        8.3333

_diffrn_reflns_number                   57698
_diffrn_reflns_av_R_equivalents         0.0847
_diffrn_reflns_av_unetI/netI            0.0812
_diffrn_reflns_theta_min                2.06
_diffrn_reflns_theta_max                68.36
_diffrn_reflns_theta_full               68.36
_diffrn_measured_fraction_theta_max     0.998
_diffrn_measured_fraction_theta_full    0.998
_diffrn_reflns_limit_h_min              -24
_diffrn_reflns_limit_h_max              26
_diffrn_reflns_limit_k_min              -17
_diffrn_reflns_limit_k_max              17
_diffrn_reflns_limit_l_min              -29
_diffrn_reflns_limit_l_max              26

_refine_special_details                 
;
;

_reflns_number_total                    14046
_reflns_number_gt                       10533
_reflns_threshold_expression            'I > 2\s(I)'

_refine_ls_structure_factor_coef        Fsqd
_refine_ls_matrix_type                  full
_refine_ls_R_factor_all                 0.0649
_refine_ls_R_factor_gt                  0.0439
_refine_ls_wR_factor_gt                 0.1010
_refine_ls_wR_factor_ref                0.1109
_refine_ls_goodness_of_fit_ref          1.019
_refine_ls_restrained_S_all             1.019
_refine_ls_number_reflns                14046
_refine_ls_number_parameters            843
_refine_ls_number_restraints            2
_refine_ls_number_constraints           ?
_refine_ls_hydrogen_treatment           mixed
_refine_ls_weighting_scheme             calc
_refine_ls_weighting_details            
    'w=1/[\s^2^(Fo^2^)+(0.0389P)^2^] where P=(Fo^2^+2Fc^2^)/3'

_atom_sites_solution_hydrogens          mixed
_atom_sites_solution_primary            dual
_atom_sites_solution_secondary          ?

_refine_ls_shift/su_max                 0.001
_refine_ls_shift/su_mean                0.000
_refine_diff_density_max                0.898
_refine_diff_density_min                -1.170
_refine_ls_extinction_method            none
_refine_ls_extinction_coef              ?

loop_
    _atom_type_symbol
    _atom_type_description
    _atom_type_scat_dispersion_real
    _atom_type_scat_dispersion_imag
    _atom_type_scat_source
    C C 0.0181 0.0091 'International Tables Vol C Tables 4.2.6.8 and 6.1.1.4'
    H H 0.0000 0.0000 'International Tables Vol C Tables 4.2.6.8 and 6.1.1.4'
    B B 0.0090 0.0039 'International Tables Vol C Tables 4.2.6.8 and 6.1.1.4'
    F F 0.0727 0.0534 'International Tables Vol C Tables 4.2.6.8 and 6.1.1.4'
    N N 0.0311 0.0180 'International Tables Vol C Tables 4.2.6.8 and 6.1.1.4'
    O O 0.0492 0.0322 'International Tables Vol C Tables 4.2.6.8 and 6.1.1.4'
    P P 0.2955 0.4335 'International Tables Vol C Tables 4.2.6.8 and 6.1.1.4'
    S S 0.3331 0.5567 'International Tables Vol C Tables 4.2.6.8 and 6.1.1.4'
    W W -5.4734 5.5774 'International Tables Vol C Tables 4.2.6.8 and 6.1.1.4'

_computing_data_collection              
    'Bruker Instrument Service v2017.5.0.0'
_computing_cell_refinement              
    'SAINT V8.40A (Bruker Nano, Inc., 2019)'
_computing_data_reduction               
    'SAINT V8.40A (Bruker Nano, Inc., 2019)'
_computing_structure_solution           'SHELXT 2014/5 (Sheldrick, 2014)'
_computing_structure_refinement         'SHELXL-2018/3 (Sheldrick, 2018)'
_computing_molecular_graphics           ?
_computing_publication_material         ?

loop_
    _atom_site_type_symbol
    _atom_site_label
    _atom_site_fract_x
    _atom_site_fract_y
    _atom_site_fract_z
    _atom_site_U_iso_or_equiv
    _atom_site_adp_type
    _atom_site_calc_flag
    _atom_site_refinement_flags_adp
    _atom_site_refinement_flags_occupancy
    _atom_site_refinement_flags_posn
    _atom_site_occupancy
    _atom_site_disorder_assembly
    _atom_site_disorder_group
    W W1 0.02372(2) 0.62175(2) 0.36963(2) 0.02336(7) Uani d . . . 1 . .
    W W2 0.53684(2) 0.38583(2) 0.36805(2) 0.02280(7) Uani d . . . 1 . .
    S S2 0.12616(8) 0.66603(11) 0.16678(8) 0.0443(4) Uani d . . . 1 . .
    S S1 0.33258(7) 0.34053(10) 0.16820(7) 0.0364(3) Uani d . . . 1 . .
    P P1 -0.00622(7) 0.45409(9) 0.35304(6) 0.0252(3) Uani d . . . 1 . .
    P P2 0.56086(7) 0.55416(9) 0.35760(6) 0.0261(3) Uani d . . . 1 . .
    F F5 0.1399(4) 0.7122(5) 0.0681(2) 0.110(3) Uani d . . . 1 . .
    F F6 0.1159(4) 0.5692(5) 0.0753(3) 0.134(3) Uani d . . . 1 . .
    F F4 0.2089(4) 0.6134(4) 0.1116(3) 0.112(3) Uani d . . . 1 . .
    F F3 0.2226(2) 0.3941(4) 0.1155(3) 0.101(2) Uani d . . . 1 . .
    F F2 0.2670(3) 0.2950(5) 0.0694(2) 0.110(3) Uani d . . . 1 . .
    F F1 0.2973(3) 0.4381(5) 0.0774(2) 0.108(2) Uani d . . . 1 . .
    O O1 0.0835(2) 0.5915(3) 0.49055(17) 0.0392(10) Uani d . . . 1 . .
    O O2 0.1474(2) 0.8093(3) 0.37371(19) 0.0361(10) Uani d . . . 1 . .
    O O3 0.2776(2) 0.2298(3) 0.2961(2) 0.0522(13) Uani d . . D 1 . .
    H H3 0.278(4) 0.247(6) 0.2568(15) 0.078 Uiso d U . D 1 . .
    O O4 0.3004(2) 0.2699(3) 0.1922(2) 0.0455(11) Uani d . . . 1 . .
    O O5 0.3859(3) 0.3080(4) 0.1488(3) 0.0660(17) Uani d . . . 1 . .
    O O6 0.3415(3) 0.4252(3) 0.1985(2) 0.0548(14) Uani d . . . 1 . .
    O O7 0.5399(2) 0.4024(3) 0.49025(16) 0.0424(11) Uani d . . . 1 . .
    O O8 0.4131(2) 0.2011(3) 0.36997(18) 0.0342(9) Uani d . . . 1 . .
    O O9 0.2428(2) 0.7767(3) 0.2938(2) 0.0469(12) Uani d . . D 1 . .
    H H9A 0.222(4) 0.768(6) 0.2542(13) 0.07 Uiso d U . D 1 . .
    O O10 0.1707(3) 0.7372(3) 0.1896(2) 0.0529(13) Uani d . . . 1 . .
    O O11 0.1345(2) 0.5809(3) 0.1970(2) 0.0516(13) Uani d . . . 1 . .
    O O12 0.0641(3) 0.6961(5) 0.1504(4) 0.101(3) Uani d . . . 1 . .
    N N1 -0.0244(2) 0.6354(3) 0.2795(2) 0.0280(10) Uani d . . . 1 . .
    N N2 -0.0808(2) 0.6781(3) 0.2655(2) 0.0312(11) Uani d . . . 1 . .
    N N3 -0.0682(2) 0.6191(3) 0.3877(2) 0.0268(10) Uani d . . . 1 . .
    N N4 -0.1181(2) 0.6648(3) 0.3550(2) 0.0311(11) Uani d . . . 1 . .
    N N5 -0.0003(2) 0.7666(3) 0.3745(2) 0.0348(12) Uani d . . . 1 . .
    N N6 -0.0548(3) 0.7991(3) 0.3413(2) 0.0369(13) Uani d . . . 1 . .
    N N7 0.0592(2) 0.6055(3) 0.4414(2) 0.0280(10) Uani d . . . 1 . .
    N N8 0.5411(2) 0.3800(3) 0.27807(19) 0.0253(9) Uani d . . . 1 . .
    N N9 0.5909(2) 0.3402(3) 0.26341(19) 0.0279(10) Uani d . . . 1 . .
    N N10 0.6383(2) 0.3871(3) 0.38843(18) 0.0242(9) Uani d . . . 1 . .
    N N11 0.6720(2) 0.3471(3) 0.3535(2) 0.0269(10) Uani d . . . 1 . .
    N N12 0.5625(2) 0.2404(3) 0.3677(2) 0.0304(10) Uani d . . . 1 . .
    N N13 0.6020(2) 0.2129(3) 0.3340(2) 0.0308(11) Uani d . . . 1 . .
    N N14 0.5382(2) 0.3945(3) 0.4407(2) 0.0304(10) Uani d . . . 1 . .
    C C1 -0.0137(3) 0.6004(4) 0.2322(3) 0.0338(13) Uani d . . . 1 . .
    H H1 0.022645 0.56734 0.229256 0.041 Uiso calc U . R 1 . .
    C C2 -0.0633(3) 0.6192(4) 0.1881(3) 0.0373(13) Uani d . . . 1 . .
    H H2 -0.06766 0.60153 0.150035 0.045 Uiso calc U . R 1 . .
    C C3 -0.1048(3) 0.6683(5) 0.2101(3) 0.0415(15) Uani d . . . 1 . .
    H H3A -0.143747 0.691524 0.190013 0.05 Uiso calc U . R 1 . .
    C C4 -0.0898(3) 0.5821(4) 0.4300(3) 0.0310(13) Uani d . . . 1 . .
    H H4 -0.065617 0.546291 0.459376 0.037 Uiso calc U . R 1 . .
    C C5 -0.1527(3) 0.6035(4) 0.4247(3) 0.0402(15) Uani d . . . 1 . .
    H H5 -0.17904 0.585459 0.448698 0.048 Uiso calc U . R 1 . .
    C C6 -0.1682(3) 0.6566(4) 0.3769(3) 0.0389(14) Uani d . . . 1 . .
    H H6 -0.207935 0.682993 0.362043 0.047 Uiso calc U . R 1 . .
    C C7 0.0253(3) 0.8368(4) 0.4063(4) 0.0494(19) Uani d . . . 1 . .
    H H7 0.06309 0.833972 0.434063 0.059 Uiso calc U . R 1 . .
    C C8 -0.0113(4) 0.9146(5) 0.3927(4) 0.063(3) Uani d . . . 1 . .
    H H8 -0.002938 0.974341 0.408177 0.076 Uiso calc U . R 1 . .
    C C9 -0.0613(4) 0.8879(4) 0.3529(4) 0.055(2) Uani d . . . 1 . .
    H H9 -0.095424 0.925951 0.336005 0.067 Uiso calc U . R 1 . .
    C C10 0.1053(2) 0.5649(4) 0.3427(2) 0.0233(11) Uani d . . . 1 . .
    H H10 0.094017 0.530413 0.306524 0.028 Uiso calc U . R 1 . .
    C C11 0.1087(2) 0.6643(4) 0.3353(2) 0.0274(12) Uani d . . . 1 . .
    H H11 0.100655 0.688166 0.296048 0.033 Uiso calc U . R 1 . .
    C C12 0.1426(3) 0.7192(4) 0.3771(3) 0.0297(12) Uani d . . . 1 . .
    C C13 0.1850(3) 0.6788(4) 0.4282(3) 0.0331(13) Uani d . . . 1 . .
    H H13A 0.162208 0.672148 0.458544 0.04 Uiso calc U . R 1 . .
    H H13B 0.220879 0.720303 0.441634 0.04 Uiso calc U . R 1 . .
    C C14 0.2086(3) 0.5844(4) 0.4139(2) 0.0290(12) Uani d . . . 1 . .
    H H14A 0.233832 0.556778 0.448577 0.035 Uiso calc U . R 1 . .
    H H14B 0.236257 0.593192 0.387537 0.035 Uiso calc U . R 1 . .
    C C15 0.1562(2) 0.5167(4) 0.3876(2) 0.0260(11) Uani d . . . 1 . .
    H H15 0.136733 0.49223 0.417787 0.031 Uiso calc U . R 1 . .
    C C16 0.1174(3) 0.8549(4) 0.3227(3) 0.0438(16) Uani d . . . 1 . .
    H H16A 0.135427 0.833192 0.291925 0.066 Uiso calc U . R 1 . .
    H H16B 0.123675 0.921258 0.327229 0.066 Uiso calc U . R 1 . .
    H H16C 0.07271 0.841204 0.314334 0.066 Uiso calc U . R 1 . .
    C C17 0.1864(2) 0.4372(4) 0.3626(3) 0.0294(12) Uani d . . . 1 . .
    C C18 0.1997(3) 0.4458(4) 0.3102(3) 0.0318(12) Uani d . . . 1 . .
    H H18 0.187103 0.49993 0.289045 0.038 Uiso calc U . R 1 . .
    C C19 0.2308(3) 0.3785(4) 0.2877(3) 0.0365(13) Uani d . . . 1 . .
    H H19 0.240396 0.386969 0.252071 0.044 Uiso calc U . R 1 . .
    C C20 0.2475(3) 0.2993(4) 0.3172(3) 0.0368(14) Uani d . . . 1 . .
    C C21 0.2349(3) 0.2875(4) 0.3704(3) 0.0388(14) Uani d . . . 1 . .
    H H21 0.247031 0.232749 0.390994 0.047 Uiso calc U . R 1 . .
    C C22 0.2040(3) 0.3577(4) 0.3930(3) 0.0349(13) Uani d . . . 1 . .
    H H22 0.195239 0.350555 0.429045 0.042 Uiso calc U . R 1 . .
    C C23 0.0102(3) 0.3833(4) 0.4158(3) 0.0361(13) Uani d . . . 1 . .
    H H23A 0.054925 0.384991 0.432733 0.054 Uiso calc U . R 1 . .
    H H23B -0.002568 0.319911 0.405909 0.054 Uiso calc U . R 1 . .
    H H23C -0.013008 0.40688 0.442658 0.054 Uiso calc U . R 1 . .
    C C24 -0.0890(3) 0.4399(4) 0.3234(3) 0.0350(13) Uani d . . . 1 . .
    H H24A -0.112777 0.462546 0.350013 0.052 Uiso calc U . R 1 . .
    H H24B -0.098258 0.37475 0.315787 0.052 Uiso calc U . R 1 . .
    H H24C -0.10066 0.474763 0.288377 0.052 Uiso calc U . R 1 . .
    C C25 0.0264(3) 0.3840(4) 0.3048(3) 0.0344(13) Uani d . . . 1 . .
    H H25A 0.016047 0.411641 0.267383 0.052 Uiso calc U . R 1 . .
    H H25B 0.008814 0.322041 0.303188 0.052 Uiso calc U . R 1 . .
    H H25C 0.071749 0.380842 0.317991 0.052 Uiso calc U . R 1 . .
    C C26 0.2771(5) 0.3704(7) 0.1050(4) 0.077(3) Uani d . . . 1 . .
    C C27 0.5066(3) 0.4166(4) 0.2315(2) 0.0308(12) Uani d . . . 1 . .
    H H27 0.468453 0.44828 0.229342 0.037 Uiso calc U . R 1 . .
    C C28 0.5342(3) 0.4019(4) 0.1865(3) 0.0348(13) Uani d . . . 1 . .
    H H28 0.519799 0.421687 0.148857 0.042 Uiso calc U . R 1 . .
    C C29 0.5869(3) 0.3526(4) 0.2085(3) 0.0369(14) Uani d . . . 1 . .
    H H29 0.615916 0.330617 0.188187 0.044 Uiso calc U . R 1 . .
    C C30 0.6796(3) 0.4172(4) 0.4331(2) 0.0307(12) Uani d . . . 1 . .
    H H30 0.669415 0.44784 0.464086 0.037 Uiso calc U . R 1 . .
    C C31 0.7403(3) 0.3972(4) 0.4278(3) 0.0346(13) Uani d . . . 1 . .
    H H31 0.778217 0.410905 0.453747 0.042 Uiso calc U . R 1 . .
    C C32 0.7331(3) 0.3531(4) 0.3766(3) 0.0326(12) Uani d . . . 1 . .
    H H32 0.765775 0.330932 0.360638 0.039 Uiso calc U . R 1 . .
    C C33 0.5532(3) 0.1666(4) 0.3966(3) 0.0375(14) Uani d . . . 1 . .
    H H33 0.528126 0.165628 0.423584 0.045 Uiso calc U . R 1 . .
    C C34 0.5846(3) 0.0916(4) 0.3824(3) 0.0443(17) Uani d . . . 1 . .
    H H34 0.584846 0.031054 0.396766 0.053 Uiso calc U . R 1 . .
    C C35 0.6158(3) 0.1231(4) 0.3426(3) 0.0380(14) Uani d . . . 1 . .
    H H35 0.642096 0.0879 0.32481 0.046 Uiso calc U . R 1 . .
    C C36 0.4430(2) 0.4462(4) 0.3414(2) 0.0235(11) Uani d . . . 1 . .
    H H36 0.437252 0.481211 0.305492 0.028 Uiso calc U . R 1 . .
    C C37 0.4346(2) 0.3463(4) 0.3328(2) 0.0238(10) Uani d . . . 1 . .
    H H37 0.4231 0.323642 0.293234 0.029 Uiso calc U . R 1 . .
    C C38 0.4198(2) 0.2912(4) 0.3735(2) 0.0268(11) Uani d . . . 1 . .
    C C39 0.4047(3) 0.3307(4) 0.4259(2) 0.0321(12) Uani d . . . 1 . .
    H H39A 0.443367 0.336841 0.455512 0.039 Uiso calc U . R 1 . .
    H H39B 0.37597 0.289235 0.439882 0.039 Uiso calc U . R 1 . .
    C C40 0.3742(3) 0.4256(4) 0.4122(2) 0.0307(12) Uani d . . . 1 . .
    H H40A 0.3668 0.452842 0.447185 0.037 Uiso calc U . R 1 . .
    H H40B 0.333047 0.417034 0.386292 0.037 Uiso calc U . R 1 . .
    C C41 0.4129(3) 0.4945(3) 0.3853(2) 0.0250(11) Uani d . . . 1 . .
    H H41 0.446712 0.52066 0.41546 0.03 Uiso calc U . R 1 . .
    C C42 0.4157(3) 0.1559(4) 0.3177(3) 0.0403(15) Uani d . . . 1 . .
    H H42A 0.381142 0.177483 0.287985 0.06 Uiso calc U . R 1 . .
    H H42B 0.412304 0.08938 0.32213 0.06 Uiso calc U . R 1 . .
    H H42C 0.455342 0.170359 0.307847 0.06 Uiso calc U . R 1 . .
    C C43 0.3698(3) 0.5709(4) 0.3596(3) 0.0290(12) Uani d . . . 1 . .
    C C44 0.3654(3) 0.6522(4) 0.3903(3) 0.0324(13) Uani d . . . 1 . .
    H H44 0.391447 0.660477 0.42653 0.039 Uiso calc U . R 1 . .
    C C45 0.3225(3) 0.7201(4) 0.3669(3) 0.0394(15) Uani d . . . 1 . .
    H H45 0.320227 0.775127 0.387119 0.047 Uiso calc U . R 1 . .
    C C46 0.2837(3) 0.7081(4) 0.3151(3) 0.0378(15) Uani d . . . 1 . .
    C C47 0.2878(3) 0.6282(4) 0.2845(3) 0.0324(12) Uani d . . . 1 . .
    H H47 0.261974 0.620107 0.24815 0.039 Uiso calc U . R 1 . .
    C C48 0.3299(3) 0.5614(4) 0.3078(2) 0.0283(12) Uani d . . . 1 . .
    H H48 0.331578 0.506458 0.287306 0.034 Uiso calc U . R 1 . .
    C C49 0.5794(3) 0.6175(4) 0.4232(3) 0.0395(14) Uani d . . . 1 . .
    H H49A 0.543164 0.617407 0.440292 0.059 Uiso calc U . R 1 . .
    H H49B 0.590191 0.680906 0.415922 0.059 Uiso calc U . R 1 . .
    H H49C 0.614767 0.58841 0.44876 0.059 Uiso calc U . R 1 . .
    C C50 0.5048(3) 0.6294(4) 0.3123(3) 0.0319(12) Uani d . . . 1 . .
    H H50A 0.490023 0.599891 0.275714 0.048 Uiso calc U . R 1 . .
    H H50B 0.524979 0.687745 0.307239 0.048 Uiso calc U . R 1 . .
    H H50C 0.469428 0.64072 0.329492 0.048 Uiso calc U . R 1 . .
    C C51 0.6286(3) 0.5692(4) 0.3276(2) 0.0293(12) Uani d . . . 1 . .
    H H51A 0.665735 0.545799 0.353831 0.044 Uiso calc U . R 1 . .
    H H51B 0.63419 0.634508 0.320639 0.044 Uiso calc U . R 1 . .
    H H51C 0.622503 0.53525 0.29225 0.044 Uiso calc U . R 1 . .
    C C52 0.1488(5) 0.6373(7) 0.1002(4) 0.075(3) Uani d . . . 1 . .
    B B1 -0.1047(3) 0.7331(5) 0.3103(3) 0.0367(16) Uani d . . . 1 . .
    H H1A -0.143424 0.767562 0.292683 0.044 Uiso calc U . R 1 . .
    B B2 0.6380(3) 0.2842(4) 0.3068(3) 0.0302(14) Uani d . . . 1 . .
    H H2A 0.66848 0.252743 0.288318 0.036 Uiso calc U . R 1 . .

loop_
    _atom_site_aniso_label
    _atom_site_aniso_U_11
    _atom_site_aniso_U_22
    _atom_site_aniso_U_33
    _atom_site_aniso_U_12
    _atom_site_aniso_U_13
    _atom_site_aniso_U_23
    W1 0.02235(13) 0.01972(12) 0.03078(14) -0.00005(9) 0.01180(9) 0.00073(9)
    W2 0.02286(13) 0.02163(12) 0.02635(13) 0.00111(9) 0.01067(9) -0.00209(9)
    S2 0.0328(8) 0.0333(8) 0.0723(12) 0.0071(6) 0.0233(8) 0.0218(8)
    S1 0.0313(8) 0.0300(7) 0.0496(9) -0.0007(6) 0.0123(6) -0.0083(6)
    P1 0.0251(7) 0.0206(6) 0.0327(7) -0.0003(5) 0.0122(5) -0.0010(5)
    P2 0.0255(7) 0.0245(6) 0.0317(8) 0.0000(5) 0.0137(6) -0.0031(5)
    F5 0.155(7) 0.110(5) 0.065(4) -0.064(5) 0.022(4) 0.022(3)
    F6 0.192(8) 0.123(6) 0.093(5) -0.095(6) 0.043(5) -0.031(4)
    F4 0.116(6) 0.093(4) 0.162(7) -0.010(4) 0.100(5) -0.031(4)
    F3 0.044(3) 0.096(4) 0.153(6) 0.007(3) -0.003(3) 0.042(4)
    F2 0.126(6) 0.129(5) 0.067(4) -0.074(5) 0.003(4) -0.007(4)
    F1 0.117(5) 0.116(5) 0.074(4) -0.054(4) -0.017(4) 0.041(4)
    O1 0.043(3) 0.049(3) 0.027(2) -0.006(2) 0.0102(18) 0.0027(18)
    O2 0.035(2) 0.024(2) 0.053(3) -0.0004(17) 0.018(2) 0.0007(18)
    O3 0.045(3) 0.039(3) 0.074(4) 0.009(2) 0.016(3) -0.004(2)
    O4 0.043(3) 0.031(2) 0.066(3) 0.0023(19) 0.019(2) 0.001(2)
    O5 0.044(3) 0.052(3) 0.112(5) -0.006(2) 0.039(3) -0.030(3)
    O6 0.071(4) 0.033(2) 0.068(4) -0.011(2) 0.031(3) -0.014(2)
    O7 0.049(3) 0.064(3) 0.016(2) -0.001(2) 0.0100(18) -0.0056(19)
    O8 0.038(2) 0.0244(19) 0.044(3) -0.0037(17) 0.0166(19) -0.0049(17)
    O9 0.051(3) 0.031(2) 0.067(3) 0.014(2) 0.030(3) 0.011(2)
    O10 0.060(3) 0.032(2) 0.071(4) 0.000(2) 0.022(3) 0.008(2)
    O11 0.053(3) 0.026(2) 0.078(4) 0.005(2) 0.019(3) 0.018(2)
    O12 0.039(3) 0.086(4) 0.185(8) 0.017(3) 0.039(4) 0.085(5)
    N1 0.022(2) 0.025(2) 0.041(3) 0.0069(18) 0.0152(19) 0.0071(19)
    N2 0.027(3) 0.032(2) 0.035(3) 0.008(2) 0.008(2) 0.009(2)
    N3 0.025(2) 0.023(2) 0.035(3) 0.0009(18) 0.0130(19) -0.0025(19)
    N4 0.022(2) 0.034(3) 0.040(3) 0.0095(19) 0.014(2) 0.008(2)
    N5 0.036(3) 0.019(2) 0.057(3) 0.0010(19) 0.025(2) -0.002(2)
    N6 0.040(3) 0.020(2) 0.060(4) 0.007(2) 0.031(3) 0.008(2)
    N7 0.026(2) 0.026(2) 0.036(3) 0.0001(18) 0.017(2) 0.0003(19)
    N8 0.019(2) 0.024(2) 0.035(3) -0.0006(17) 0.0103(18) -0.0017(19)
    N9 0.029(2) 0.035(2) 0.023(2) 0.0051(19) 0.0120(19) -0.0070(19)
    N10 0.020(2) 0.025(2) 0.026(2) 0.0039(17) 0.0028(17) -0.0009(18)
    N11 0.023(2) 0.029(2) 0.032(3) 0.0042(18) 0.0113(19) -0.0010(19)
    N12 0.031(3) 0.020(2) 0.041(3) 0.0053(18) 0.010(2) 0.001(2)
    N13 0.032(3) 0.021(2) 0.039(3) 0.0055(19) 0.008(2) -0.011(2)
    N14 0.028(3) 0.032(2) 0.033(3) 0.004(2) 0.0114(19) -0.001(2)
    C1 0.026(3) 0.034(3) 0.043(4) 0.007(2) 0.011(2) 0.007(3)
    C2 0.036(3) 0.043(3) 0.034(3) -0.003(3) 0.009(2) 0.003(3)
    C3 0.028(3) 0.048(4) 0.048(4) 0.007(3) 0.009(3) 0.011(3)
    C4 0.033(3) 0.028(3) 0.039(3) -0.006(2) 0.024(3) 0.000(2)
    C5 0.036(3) 0.038(3) 0.054(4) -0.007(3) 0.026(3) -0.001(3)
    C6 0.023(3) 0.037(3) 0.060(4) 0.006(2) 0.017(3) 0.002(3)
    C7 0.035(4) 0.030(3) 0.092(6) -0.008(3) 0.034(4) -0.022(3)
    C8 0.051(5) 0.024(3) 0.129(8) -0.009(3) 0.051(5) -0.019(4)
    C9 0.052(5) 0.027(3) 0.100(7) 0.010(3) 0.044(4) 0.008(4)
    C10 0.011(2) 0.026(3) 0.033(3) 0.0012(19) 0.006(2) 0.001(2)
    C11 0.019(3) 0.031(3) 0.035(3) 0.006(2) 0.013(2) 0.007(2)
    C12 0.023(3) 0.029(3) 0.042(3) -0.002(2) 0.016(2) 0.002(2)
    C13 0.036(3) 0.027(3) 0.038(3) -0.003(2) 0.015(3) 0.001(2)
    C14 0.026(3) 0.031(3) 0.033(3) -0.002(2) 0.013(2) 0.001(2)
    C15 0.020(3) 0.030(3) 0.031(3) 0.003(2) 0.012(2) 0.009(2)
    C16 0.045(4) 0.026(3) 0.065(5) 0.002(3) 0.022(3) 0.011(3)
    C17 0.017(3) 0.028(3) 0.044(3) -0.002(2) 0.009(2) 0.005(2)
    C18 0.023(3) 0.032(3) 0.043(4) 0.002(2) 0.012(2) 0.002(2)
    C19 0.026(3) 0.038(3) 0.049(4) -0.006(2) 0.014(2) -0.007(3)
    C20 0.023(3) 0.028(3) 0.058(4) -0.003(2) 0.007(3) -0.008(3)
    C21 0.029(3) 0.031(3) 0.055(4) 0.001(2) 0.006(3) 0.005(3)
    C22 0.025(3) 0.030(3) 0.051(4) -0.003(2) 0.011(2) 0.005(3)
    C23 0.040(3) 0.032(3) 0.037(3) -0.002(3) 0.011(3) -0.001(3)
    C24 0.029(3) 0.031(3) 0.044(4) 0.003(2) 0.007(3) -0.010(3)
    C25 0.032(3) 0.027(3) 0.047(4) -0.002(2) 0.015(3) -0.006(3)
    C26 0.067(6) 0.083(7) 0.075(6) -0.048(5) 0.003(5) 0.007(5)
    C27 0.032(3) 0.030(3) 0.033(3) 0.000(2) 0.012(2) -0.002(2)
    C28 0.029(3) 0.047(3) 0.030(3) 0.002(3) 0.011(2) -0.001(3)
    C29 0.038(3) 0.044(3) 0.034(3) 0.007(3) 0.017(3) -0.005(3)
    C30 0.026(3) 0.031(3) 0.034(3) -0.001(2) 0.006(2) -0.007(2)
    C31 0.022(3) 0.041(3) 0.040(3) -0.005(2) 0.003(2) 0.001(3)
    C32 0.026(3) 0.034(3) 0.040(3) 0.008(2) 0.011(2) 0.001(2)
    C33 0.029(3) 0.030(3) 0.054(4) 0.004(2) 0.011(3) 0.008(3)
    C34 0.037(4) 0.020(3) 0.076(5) -0.002(2) 0.012(3) 0.006(3)
    C35 0.038(3) 0.027(3) 0.048(4) 0.009(3) 0.007(3) -0.003(3)
    C36 0.017(2) 0.028(3) 0.027(3) 0.001(2) 0.008(2) -0.003(2)
    C37 0.017(2) 0.029(3) 0.026(3) 0.001(2) 0.0065(19) -0.003(2)
    C38 0.021(3) 0.024(3) 0.038(3) -0.003(2) 0.011(2) -0.007(2)
    C39 0.036(3) 0.029(3) 0.033(3) 0.003(2) 0.012(2) 0.002(2)
    C40 0.029(3) 0.034(3) 0.034(3) 0.003(2) 0.016(2) -0.002(2)
    C41 0.023(3) 0.023(2) 0.030(3) -0.002(2) 0.011(2) -0.008(2)
    C42 0.043(4) 0.026(3) 0.054(4) 0.003(3) 0.014(3) -0.014(3)
    C43 0.028(3) 0.023(3) 0.043(3) -0.002(2) 0.023(2) -0.001(2)
    C44 0.028(3) 0.031(3) 0.045(3) -0.005(2) 0.023(3) -0.008(3)
    C45 0.041(4) 0.026(3) 0.060(4) -0.003(3) 0.032(3) -0.008(3)
    C46 0.036(3) 0.027(3) 0.060(4) 0.006(2) 0.032(3) 0.008(3)
    C47 0.027(3) 0.032(3) 0.043(3) 0.001(2) 0.017(2) 0.006(2)
    C48 0.024(3) 0.023(3) 0.042(3) 0.002(2) 0.017(2) 0.003(2)
    C49 0.046(4) 0.040(3) 0.038(3) -0.004(3) 0.019(3) -0.009(3)
    C50 0.029(3) 0.022(3) 0.046(3) 0.002(2) 0.012(2) 0.004(2)
    C51 0.026(3) 0.031(3) 0.035(3) 0.001(2) 0.014(2) 0.001(2)
    C52 0.098(8) 0.062(5) 0.067(6) -0.039(5) 0.022(5) 0.001(4)
    B1 0.034(4) 0.035(4) 0.045(4) 0.018(3) 0.015(3) 0.018(3)
    B2 0.029(3) 0.032(3) 0.033(4) 0.007(3) 0.015(3) -0.006(3)

_geom_special_details                   
;

All esds (except the esd in the dihedral angle between two l.s. planes)
are estimated using the full covariance matrix.  The cell esds are taken
into account individually in the estimation of esds in distances, angles
and torsion angles; correlations between esds in cell parameters are only
used when they are defined by crystal symmetry.  An approximate (isotropic)
treatment of cell esds is used for estimating esds involving l.s. planes.
;

loop_
    _geom_bond_atom_site_label_1
    _geom_bond_atom_site_label_2
    _geom_bond_site_symmetry_2
    _geom_bond_distance
    _geom_bond_publ_flag
    W1 N7 . 1.772(5) ?
    W1 N3 . 2.167(4) ?
    W1 N5 . 2.185(4) ?
    W1 C10 . 2.208(5) ?
    W1 N1 . 2.233(5) ?
    W1 C11 . 2.302(5) ?
    W1 P1 . 2.5393(13) ?
    W2 N14 . 1.776(5) ?
    W2 N10 . 2.178(4) ?
    W2 N12 . 2.194(4) ?
    W2 C36 . 2.206(5) ?
    W2 N8 . 2.228(5) ?
    W2 C37 . 2.298(5) ?
    W2 P2 . 2.5341(14) ?
    S2 O12 . 1.406(6) ?
    S2 O11 . 1.435(4) ?
    S2 O10 . 1.451(5) ?
    S2 C52 . 1.857(10) ?
    S1 O6 . 1.430(5) ?
    S1 O5 . 1.441(5) ?
    S1 O4 . 1.447(5) ?
    S1 C26 . 1.798(10) ?
    P1 C24 . 1.817(6) ?
    P1 C23 . 1.819(6) ?
    P1 C25 . 1.825(6) ?
    P2 C51 . 1.818(5) ?
    P2 C49 . 1.818(6) ?
    P2 C50 . 1.828(6) ?
    F5 C52 . 1.334(11) ?
    F6 C52 . 1.297(10) ?
    F4 C52 . 1.335(13) ?
    F3 C26 . 1.327(12) ?
    F2 C26 . 1.389(11) ?
    F1 C26 . 1.327(10) ?
    O1 N7 . 1.219(6) ?
    O2 C12 . 1.320(7) ?
    O2 C16 . 1.437(8) ?
    O3 C20 . 1.372(7) ?
    O3 H3 . 1.00(2) ?
    O7 N14 . 1.212(6) ?
    O8 C38 . 1.322(6) ?
    O8 C42 . 1.450(7) ?
    O9 C46 . 1.369(7) ?
    O9 H9A . 0.98(2) ?
    N1 C1 . 1.336(8) ?
    N1 N2 . 1.362(6) ?
    N2 C3 . 1.348(8) ?
    N2 B1 . 1.544(8) ?
    N3 C4 . 1.346(7) ?
    N3 N4 . 1.378(6) ?
    N4 C6 . 1.336(7) ?
    N4 B1 . 1.555(8) ?
    N5 C7 . 1.331(8) ?
    N5 N6 . 1.376(7) ?
    N6 C9 . 1.339(8) ?
    N6 B1 . 1.528(9) ?
    N8 C27 . 1.331(7) ?
    N8 N9 . 1.359(6) ?
    N9 C29 . 1.339(7) ?
    N9 B2 . 1.541(8) ?
    N10 C30 . 1.330(7) ?
    N10 N11 . 1.380(6) ?
    N11 C32 . 1.340(8) ?
    N11 B2 . 1.526(8) ?
    N12 C33 . 1.329(8) ?
    N12 N13 . 1.384(6) ?
    N13 C35 . 1.349(7) ?
    N13 B2 . 1.546(8) ?
    C1 C2 . 1.381(8) ?
    C1 H1 . 0.95 ?
    C2 C3 . 1.364(9) ?
    C2 H2 . 0.95 ?
    C3 H3A . 0.95 ?
    C4 C5 . 1.398(9) ?
    C4 H4 . 0.95 ?
    C5 C6 . 1.381(9) ?
    C5 H5 . 0.95 ?
    C6 H6 . 0.95 ?
    C7 C8 . 1.389(10) ?
    C7 H7 . 0.95 ?
    C8 C9 . 1.355(12) ?
    C8 H8 . 0.95 ?
    C9 H9 . 0.95 ?
    C10 C11 . 1.463(7) ?
    C10 C15 . 1.552(7) ?
    C10 H10 . 1.0 ?
    C11 C12 . 1.380(8) ?
    C11 H11 . 1.0 ?
    C12 C13 . 1.505(8) ?
    C13 C14 . 1.538(8) ?
    C13 H13A . 0.99 ?
    C13 H13B . 0.99 ?
    C14 C15 . 1.545(7) ?
    C14 H14A . 0.99 ?
    C14 H14B . 0.99 ?
    C15 C17 . 1.530(8) ?
    C15 H15 . 1.0 ?
    C16 H16A . 0.98 ?
    C16 H16B . 0.98 ?
    C16 H16C . 0.98 ?
    C17 C22 . 1.384(8) ?
    C17 C18 . 1.385(8) ?
    C18 C19 . 1.380(8) ?
    C18 H18 . 0.95 ?
    C19 C20 . 1.368(9) ?
    C19 H19 . 0.95 ?
    C20 C21 . 1.403(9) ?
    C21 C22 . 1.409(9) ?
    C21 H21 . 0.95 ?
    C22 H22 . 0.95 ?
    C23 H23A . 0.98 ?
    C23 H23B . 0.98 ?
    C23 H23C . 0.98 ?
    C24 H24A . 0.98 ?
    C24 H24B . 0.98 ?
    C24 H24C . 0.98 ?
    C25 H25A . 0.98 ?
    C25 H25B . 0.98 ?
    C25 H25C . 0.98 ?
    C27 C28 . 1.389(8) ?
    C27 H27 . 0.95 ?
    C28 C29 . 1.368(9) ?
    C28 H28 . 0.95 ?
    C29 H29 . 0.95 ?
    C30 C31 . 1.402(8) ?
    C30 H30 . 0.95 ?
    C31 C32 . 1.386(8) ?
    C31 H31 . 0.95 ?
    C32 H32 . 0.95 ?
    C33 C34 . 1.379(9) ?
    C33 H33 . 0.95 ?
    C34 C35 . 1.389(9) ?
    C34 H34 . 0.95 ?
    C35 H35 . 0.95 ?
    C36 C37 . 1.478(7) ?
    C36 C41 . 1.551(7) ?
    C36 H36 . 1.0 ?
    C37 C38 . 1.375(8) ?
    C37 H37 . 1.0 ?
    C38 C39 . 1.510(7) ?
    C39 C40 . 1.542(8) ?
    C39 H39A . 0.99 ?
    C39 H39B . 0.99 ?
    C40 C41 . 1.556(7) ?
    C40 H40A . 0.99 ?
    C40 H40B . 0.99 ?
    C41 C43 . 1.506(8) ?
    C41 H41 . 1.0 ?
    C42 H42A . 0.98 ?
    C42 H42B . 0.98 ?
    C42 H42C . 0.98 ?
    C43 C48 . 1.380(8) ?
    C43 C44 . 1.417(8) ?
    C44 C45 . 1.399(9) ?
    C44 H44 . 0.95 ?
    C45 C46 . 1.374(10) ?
    C45 H45 . 0.95 ?
    C46 C47 . 1.398(8) ?
    C47 C48 . 1.376(8) ?
    C47 H47 . 0.95 ?
    C48 H48 . 0.95 ?
    C49 H49A . 0.98 ?
    C49 H49B . 0.98 ?
    C49 H49C . 0.98 ?
    C50 H50A . 0.98 ?
    C50 H50B . 0.98 ?
    C50 H50C . 0.98 ?
    C51 H51A . 0.98 ?
    C51 H51B . 0.98 ?
    C51 H51C . 0.98 ?
    B1 H1A . 1.0 ?
    B2 H2A . 1.0 ?

loop_
    _geom_angle_atom_site_label_1
    _geom_angle_atom_site_label_2
    _geom_angle_atom_site_label_3
    _geom_angle_site_symmetry_1
    _geom_angle_site_symmetry_3
    _geom_angle
    _geom_angle_publ_flag
    N7 W1 N3 . . 91.14(19) ?
    N7 W1 N5 . . 97.6(2) ?
    N3 W1 N5 . . 75.98(17) ?
    N7 W1 C10 . . 92.2(2) ?
    N3 W1 C10 . . 155.99(18) ?
    N5 W1 C10 . . 126.97(19) ?
    N7 W1 N1 . . 176.78(18) ?
    N3 W1 N1 . . 86.82(17) ?
    N5 W1 N1 . . 84.31(19) ?
    C10 W1 N1 . . 88.64(18) ?
    N7 W1 C11 . . 100.6(2) ?
    N3 W1 C11 . . 162.25(18) ?
    N5 W1 C11 . . 89.22(18) ?
    C10 W1 C11 . . 37.80(18) ?
    N1 W1 C11 . . 81.94(18) ?
    N7 W1 P1 . . 94.08(15) ?
    N3 W1 P1 . . 78.15(12) ?
    N5 W1 P1 . . 151.72(14) ?
    C10 W1 P1 . . 77.90(14) ?
    N1 W1 P1 . . 83.05(12) ?
    C11 W1 P1 . . 113.80(14) ?
    N14 W2 N10 . . 89.02(19) ?
    N14 W2 N12 . . 97.2(2) ?
    N10 W2 N12 . . 75.98(17) ?
    N14 W2 C36 . . 94.2(2) ?
    N10 W2 C36 . . 155.41(17) ?
    N12 W2 C36 . . 127.53(19) ?
    N14 W2 N8 . . 176.19(19) ?
    N10 W2 N8 . . 87.66(16) ?
    N12 W2 N8 . . 83.76(17) ?
    C36 W2 N8 . . 88.08(18) ?
    N14 W2 C37 . . 101.0(2) ?
    N10 W2 C37 . . 163.21(17) ?
    N12 W2 C37 . . 89.29(18) ?
    C36 W2 C37 . . 38.24(18) ?
    N8 W2 C37 . . 82.70(17) ?
    N14 W2 P2 . . 94.31(15) ?
    N10 W2 P2 . . 77.76(12) ?
    N12 W2 P2 . . 151.02(13) ?
    C36 W2 P2 . . 77.69(14) ?
    N8 W2 P2 . . 83.16(11) ?
    C37 W2 P2 . . 114.45(14) ?
    O12 S2 O11 . . 114.9(3) ?
    O12 S2 O10 . . 114.7(4) ?
    O11 S2 O10 . . 115.0(3) ?
    O12 S2 C52 . . 104.8(5) ?
    O11 S2 C52 . . 103.2(4) ?
    O10 S2 C52 . . 102.0(4) ?
    O6 S1 O5 . . 115.3(3) ?
    O6 S1 O4 . . 115.2(3) ?
    O5 S1 O4 . . 114.1(3) ?
    O6 S1 C26 . . 103.1(4) ?
    O5 S1 C26 . . 104.0(5) ?
    O4 S1 C26 . . 102.8(3) ?
    C24 P1 C23 . . 105.4(3) ?
    C24 P1 C25 . . 100.5(3) ?
    C23 P1 C25 . . 101.4(3) ?
    C24 P1 W1 . . 112.01(19) ?
    C23 P1 W1 . . 114.5(2) ?
    C25 P1 W1 . . 121.07(19) ?
    C51 P2 C49 . . 104.7(3) ?
    C51 P2 C50 . . 100.7(3) ?
    C49 P2 C50 . . 102.7(3) ?
    C51 P2 W2 . . 111.47(19) ?
    C49 P2 W2 . . 114.4(2) ?
    C50 P2 W2 . . 120.90(19) ?
    C12 O2 C16 . . 119.1(5) ?
    C20 O3 H3 . . 106.(5) ?
    C38 O8 C42 . . 118.8(5) ?
    C46 O9 H9A . . 114.(5) ?
    C1 N1 N2 . . 106.5(5) ?
    C1 N1 W1 . . 133.4(4) ?
    N2 N1 W1 . . 119.6(4) ?
    C3 N2 N1 . . 109.6(5) ?
    C3 N2 B1 . . 130.6(5) ?
    N1 N2 B1 . . 119.6(5) ?
    C4 N3 N4 . . 105.5(5) ?
    C4 N3 W1 . . 132.2(4) ?
    N4 N3 W1 . . 122.2(3) ?
    C6 N4 N3 . . 110.3(5) ?
    C6 N4 B1 . . 130.1(5) ?
    N3 N4 B1 . . 117.8(5) ?
    C7 N5 N6 . . 106.3(5) ?
    C7 N5 W1 . . 134.3(5) ?
    N6 N5 W1 . . 119.4(4) ?
    C9 N6 N5 . . 109.2(6) ?
    C9 N6 B1 . . 127.9(6) ?
    N5 N6 B1 . . 120.8(4) ?
    O1 N7 W1 . . 178.1(4) ?
    C27 N8 N9 . . 106.5(4) ?
    C27 N8 W2 . . 133.7(4) ?
    N9 N8 W2 . . 119.5(3) ?
    C29 N9 N8 . . 109.4(5) ?
    C29 N9 B2 . . 130.2(5) ?
    N8 N9 B2 . . 120.2(4) ?
    C30 N10 N11 . . 106.6(4) ?
    C30 N10 W2 . . 132.0(4) ?
    N11 N10 W2 . . 121.4(3) ?
    C32 N11 N10 . . 109.8(5) ?
    C32 N11 B2 . . 129.3(5) ?
    N10 N11 B2 . . 118.5(4) ?
    C33 N12 N13 . . 106.1(5) ?
    C33 N12 W2 . . 135.1(4) ?
    N13 N12 W2 . . 118.6(3) ?
    C35 N13 N12 . . 109.7(5) ?
    C35 N13 B2 . . 126.8(5) ?
    N12 N13 B2 . . 120.9(4) ?
    O7 N14 W2 . . 178.4(5) ?
    N1 C1 C2 . . 109.9(5) ?
    N1 C1 H1 . . 125.1 ?
    C2 C1 H1 . . 125.1 ?
    C3 C2 C1 . . 106.1(6) ?
    C3 C2 H2 . . 126.9 ?
    C1 C2 H2 . . 126.9 ?
    N2 C3 C2 . . 107.9(6) ?
    N2 C3 H3A . . 126.1 ?
    C2 C3 H3A . . 126.1 ?
    N3 C4 C5 . . 110.7(6) ?
    N3 C4 H4 . . 124.7 ?
    C5 C4 H4 . . 124.7 ?
    C6 C5 C4 . . 104.8(5) ?
    C6 C5 H5 . . 127.6 ?
    C4 C5 H5 . . 127.6 ?
    N4 C6 C5 . . 108.7(5) ?
    N4 C6 H6 . . 125.6 ?
    C5 C6 H6 . . 125.6 ?
    N5 C7 C8 . . 109.9(7) ?
    N5 C7 H7 . . 125.0 ?
    C8 C7 H7 . . 125.0 ?
    C9 C8 C7 . . 105.8(6) ?
    C9 C8 H8 . . 127.1 ?
    C7 C8 H8 . . 127.1 ?
    N6 C9 C8 . . 108.8(7) ?
    N6 C9 H9 . . 125.6 ?
    C8 C9 H9 . . 125.6 ?
    C11 C10 C15 . . 119.1(5) ?
    C11 C10 W1 . . 74.6(3) ?
    C15 C10 W1 . . 117.8(3) ?
    C11 C10 H10 . . 113.4 ?
    C15 C10 H10 . . 113.4 ?
    W1 C10 H10 . . 113.4 ?
    C12 C11 C10 . . 121.1(5) ?
    C12 C11 W1 . . 103.5(4) ?
    C10 C11 W1 . . 67.6(3) ?
    C12 C11 H11 . . 117.4 ?
    C10 C11 H11 . . 117.4 ?
    W1 C11 H11 . . 117.4 ?
    O2 C12 C11 . . 124.6(6) ?
    O2 C12 C13 . . 113.4(5) ?
    C11 C12 C13 . . 121.5(5) ?
    C12 C13 C14 . . 109.8(5) ?
    C12 C13 H13A . . 109.7 ?
    C14 C13 H13A . . 109.7 ?
    C12 C13 H13B . . 109.7 ?
    C14 C13 H13B . . 109.7 ?
    H13A C13 H13B . . 108.2 ?
    C13 C14 C15 . . 114.1(5) ?
    C13 C14 H14A . . 108.7 ?
    C15 C14 H14A . . 108.7 ?
    C13 C14 H14B . . 108.7 ?
    C15 C14 H14B . . 108.7 ?
    H14A C14 H14B . . 107.6 ?
    C17 C15 C14 . . 107.4(4) ?
    C17 C15 C10 . . 111.7(5) ?
    C14 C15 C10 . . 111.1(4) ?
    C17 C15 H15 . . 108.8 ?
    C14 C15 H15 . . 108.8 ?
    C10 C15 H15 . . 108.8 ?
    O2 C16 H16A . . 109.5 ?
    O2 C16 H16B . . 109.5 ?
    H16A C16 H16B . . 109.5 ?
    O2 C16 H16C . . 109.5 ?
    H16A C16 H16C . . 109.5 ?
    H16B C16 H16C . . 109.5 ?
    C22 C17 C18 . . 118.9(6) ?
    C22 C17 C15 . . 120.8(5) ?
    C18 C17 C15 . . 120.2(5) ?
    C19 C18 C17 . . 122.2(6) ?
    C19 C18 H18 . . 118.9 ?
    C17 C18 H18 . . 118.9 ?
    C20 C19 C18 . . 119.2(6) ?
    C20 C19 H19 . . 120.4 ?
    C18 C19 H19 . . 120.4 ?
    C19 C20 O3 . . 121.3(6) ?
    C19 C20 C21 . . 120.5(6) ?
    O3 C20 C21 . . 118.2(6) ?
    C20 C21 C22 . . 119.4(6) ?
    C20 C21 H21 . . 120.3 ?
    C22 C21 H21 . . 120.3 ?
    C17 C22 C21 . . 119.8(6) ?
    C17 C22 H22 . . 120.1 ?
    C21 C22 H22 . . 120.1 ?
    P1 C23 H23A . . 109.5 ?
    P1 C23 H23B . . 109.5 ?
    H23A C23 H23B . . 109.5 ?
    P1 C23 H23C . . 109.5 ?
    H23A C23 H23C . . 109.5 ?
    H23B C23 H23C . . 109.5 ?
    P1 C24 H24A . . 109.5 ?
    P1 C24 H24B . . 109.5 ?
    H24A C24 H24B . . 109.5 ?
    P1 C24 H24C . . 109.5 ?
    H24A C24 H24C . . 109.5 ?
    H24B C24 H24C . . 109.5 ?
    P1 C25 H25A . . 109.5 ?
    P1 C25 H25B . . 109.5 ?
    H25A C25 H25B . . 109.5 ?
    P1 C25 H25C . . 109.5 ?
    H25A C25 H25C . . 109.5 ?
    H25B C25 H25C . . 109.5 ?
    F3 C26 F1 . . 109.1(10) ?
    F3 C26 F2 . . 107.6(7) ?
    F1 C26 F2 . . 107.0(9) ?
    F3 C26 S1 . . 111.5(7) ?
    F1 C26 S1 . . 112.1(6) ?
    F2 C26 S1 . . 109.3(8) ?
    N8 C27 C28 . . 110.6(5) ?
    N8 C27 H27 . . 124.7 ?
    C28 C27 H27 . . 124.7 ?
    C29 C28 C27 . . 104.5(6) ?
    C29 C28 H28 . . 127.7 ?
    C27 C28 H28 . . 127.7 ?
    N9 C29 C28 . . 109.1(5) ?
    N9 C29 H29 . . 125.5 ?
    C28 C29 H29 . . 125.5 ?
    N10 C30 C31 . . 110.3(5) ?
    N10 C30 H30 . . 124.9 ?
    C31 C30 H30 . . 124.9 ?
    C32 C31 C30 . . 105.1(5) ?
    C32 C31 H31 . . 127.5 ?
    C30 C31 H31 . . 127.5 ?
    N11 C32 C31 . . 108.3(5) ?
    N11 C32 H32 . . 125.9 ?
    C31 C32 H32 . . 125.9 ?
    N12 C33 C34 . . 111.1(6) ?
    N12 C33 H33 . . 124.5 ?
    C34 C33 H33 . . 124.5 ?
    C33 C34 C35 . . 105.7(5) ?
    C33 C34 H34 . . 127.1 ?
    C35 C34 H34 . . 127.1 ?
    N13 C35 C34 . . 107.5(5) ?
    N13 C35 H35 . . 126.3 ?
    C34 C35 H35 . . 126.3 ?
    C37 C36 C41 . . 119.1(4) ?
    C37 C36 W2 . . 74.2(3) ?
    C41 C36 W2 . . 119.6(4) ?
    C37 C36 H36 . . 112.9 ?
    C41 C36 H36 . . 112.9 ?
    W2 C36 H36 . . 112.9 ?
    C38 C37 C36 . . 120.9(5) ?
    C38 C37 W2 . . 104.1(4) ?
    C36 C37 W2 . . 67.5(3) ?
    C38 C37 H37 . . 117.4 ?
    C36 C37 H37 . . 117.4 ?
    W2 C37 H37 . . 117.4 ?
    O8 C38 C37 . . 125.0(5) ?
    O8 C38 C39 . . 113.1(5) ?
    C37 C38 C39 . . 121.8(5) ?
    C38 C39 C40 . . 109.0(5) ?
    C38 C39 H39A . . 109.9 ?
    C40 C39 H39A . . 109.9 ?
    C38 C39 H39B . . 109.9 ?
    C40 C39 H39B . . 109.9 ?
    H39A C39 H39B . . 108.3 ?
    C39 C40 C41 . . 114.6(4) ?
    C39 C40 H40A . . 108.6 ?
    C41 C40 H40A . . 108.6 ?
    C39 C40 H40B . . 108.6 ?
    C41 C40 H40B . . 108.6 ?
    H40A C40 H40B . . 107.6 ?
    C43 C41 C36 . . 111.9(4) ?
    C43 C41 C40 . . 107.5(4) ?
    C36 C41 C40 . . 111.1(4) ?
    C43 C41 H41 . . 108.7 ?
    C36 C41 H41 . . 108.7 ?
    C40 C41 H41 . . 108.7 ?
    O8 C42 H42A . . 109.5 ?
    O8 C42 H42B . . 109.5 ?
    H42A C42 H42B . . 109.5 ?
    O8 C42 H42C . . 109.5 ?
    H42A C42 H42C . . 109.5 ?
    H42B C42 H42C . . 109.5 ?
    C48 C43 C44 . . 117.8(5) ?
    C48 C43 C41 . . 121.4(5) ?
    C44 C43 C41 . . 120.5(5) ?
    C45 C44 C43 . . 119.6(6) ?
    C45 C44 H44 . . 120.2 ?
    C43 C44 H44 . . 120.2 ?
    C46 C45 C44 . . 120.8(6) ?
    C46 C45 H45 . . 119.6 ?
    C44 C45 H45 . . 119.6 ?
    O9 C46 C45 . . 118.7(6) ?
    O9 C46 C47 . . 121.4(7) ?
    C45 C46 C47 . . 119.9(6) ?
    C48 C47 C46 . . 119.0(6) ?
    C48 C47 H47 . . 120.5 ?
    C46 C47 H47 . . 120.5 ?
    C47 C48 C43 . . 122.8(5) ?
    C47 C48 H48 . . 118.6 ?
    C43 C48 H48 . . 118.6 ?
    P2 C49 H49A . . 109.5 ?
    P2 C49 H49B . . 109.5 ?
    H49A C49 H49B . . 109.5 ?
    P2 C49 H49C . . 109.5 ?
    H49A C49 H49C . . 109.5 ?
    H49B C49 H49C . . 109.5 ?
    P2 C50 H50A . . 109.5 ?
    P2 C50 H50B . . 109.5 ?
    H50A C50 H50B . . 109.5 ?
    P2 C50 H50C . . 109.5 ?
    H50A C50 H50C . . 109.5 ?
    H50B C50 H50C . . 109.5 ?
    P2 C51 H51A . . 109.5 ?
    P2 C51 H51B . . 109.5 ?
    H51A C51 H51B . . 109.5 ?
    P2 C51 H51C . . 109.5 ?
    H51A C51 H51C . . 109.5 ?
    H51B C51 H51C . . 109.5 ?
    F6 C52 F5 . . 110.9(9) ?
    F6 C52 F4 . . 108.8(10) ?
    F5 C52 F4 . . 110.1(8) ?
    F6 C52 S2 . . 110.7(7) ?
    F5 C52 S2 . . 107.4(8) ?
    F4 C52 S2 . . 108.9(7) ?
    N6 B1 N2 . . 111.0(5) ?
    N6 B1 N4 . . 106.4(5) ?
    N2 B1 N4 . . 108.5(5) ?
    N6 B1 H1A . . 110.3 ?
    N2 B1 H1A . . 110.3 ?
    N4 B1 H1A . . 110.3 ?
    N11 B2 N9 . . 109.9(5) ?
    N11 B2 N13 . . 107.0(5) ?
    N9 B2 N13 . . 108.8(5) ?
    N11 B2 H2A . . 110.4 ?
    N9 B2 H2A . . 110.4 ?
    N13 B2 H2A . . 110.4 ?

loop_
    _geom_torsion_atom_site_label_1
    _geom_torsion_atom_site_label_2
    _geom_torsion_atom_site_label_3
    _geom_torsion_atom_site_label_4
    _geom_torsion_site_symmetry_1
    _geom_torsion_site_symmetry_2
    _geom_torsion_site_symmetry_3
    _geom_torsion_site_symmetry_4
    _geom_torsion
    _geom_torsion_publ_flag
    C1 N1 N2 C3 . . . . 0.7(6) ?
    W1 N1 N2 C3 . . . . -172.1(4) ?
    C1 N1 N2 B1 . . . . -175.0(5) ?
    W1 N1 N2 B1 . . . . 12.2(7) ?
    C4 N3 N4 C6 . . . . 0.5(6) ?
    W1 N3 N4 C6 . . . . -176.4(4) ?
    C4 N3 N4 B1 . . . . 166.4(5) ?
    W1 N3 N4 B1 . . . . -10.5(7) ?
    C7 N5 N6 C9 . . . . 0.5(7) ?
    W1 N5 N6 C9 . . . . 177.3(4) ?
    C7 N5 N6 B1 . . . . -164.3(6) ?
    W1 N5 N6 B1 . . . . 12.5(7) ?
    C27 N8 N9 C29 . . . . 0.2(6) ?
    W2 N8 N9 C29 . . . . -173.8(4) ?
    C27 N8 N9 B2 . . . . -175.0(5) ?
    W2 N8 N9 B2 . . . . 11.0(6) ?
    C30 N10 N11 C32 . . . . -0.2(6) ?
    W2 N10 N11 C32 . . . . -176.9(4) ?
    C30 N10 N11 B2 . . . . 163.8(5) ?
    W2 N10 N11 B2 . . . . -12.9(6) ?
    C33 N12 N13 C35 . . . . 0.4(7) ?
    W2 N12 N13 C35 . . . . 175.5(4) ?
    C33 N12 N13 B2 . . . . -162.8(5) ?
    W2 N12 N13 B2 . . . . 12.3(7) ?
    N2 N1 C1 C2 . . . . -0.9(6) ?
    W1 N1 C1 C2 . . . . 170.6(4) ?
    N1 C1 C2 C3 . . . . 0.7(7) ?
    N1 N2 C3 C2 . . . . -0.3(7) ?
    B1 N2 C3 C2 . . . . 174.7(6) ?
    C1 C2 C3 N2 . . . . -0.2(7) ?
    N4 N3 C4 C5 . . . . 0.0(6) ?
    W1 N3 C4 C5 . . . . 176.5(4) ?
    N3 C4 C5 C6 . . . . -0.6(7) ?
    N3 N4 C6 C5 . . . . -0.9(7) ?
    B1 N4 C6 C5 . . . . -164.5(6) ?
    C4 C5 C6 N4 . . . . 0.9(7) ?
    N6 N5 C7 C8 . . . . -1.7(7) ?
    W1 N5 C7 C8 . . . . -177.8(5) ?
    N5 C7 C8 C9 . . . . 2.2(9) ?
    N5 N6 C9 C8 . . . . 0.9(8) ?
    B1 N6 C9 C8 . . . . 164.3(6) ?
    C7 C8 C9 N6 . . . . -1.9(9) ?
    C15 C10 C11 C12 . . . . -20.8(7) ?
    W1 C10 C11 C12 . . . . 92.7(5) ?
    C15 C10 C11 W1 . . . . -113.5(5) ?
    C16 O2 C12 C11 . . . . -2.2(8) ?
    C16 O2 C12 C13 . . . . 169.8(5) ?
    C10 C11 C12 O2 . . . . -179.3(5) ?
    W1 C11 C12 O2 . . . . -107.5(5) ?
    C10 C11 C12 C13 . . . . 9.3(8) ?
    W1 C11 C12 C13 . . . . 81.2(5) ?
    O2 C12 C13 C14 . . . . -144.6(5) ?
    C11 C12 C13 C14 . . . . 27.6(7) ?
    C12 C13 C14 C15 . . . . -54.3(6) ?
    C13 C14 C15 C17 . . . . 166.0(5) ?
    C13 C14 C15 C10 . . . . 43.5(6) ?
    C11 C10 C15 C17 . . . . -126.3(5) ?
    W1 C10 C15 C17 . . . . 146.6(4) ?
    C11 C10 C15 C14 . . . . -6.3(7) ?
    W1 C10 C15 C14 . . . . -93.4(4) ?
    C14 C15 C17 C22 . . . . 94.5(6) ?
    C10 C15 C17 C22 . . . . -143.4(5) ?
    C14 C15 C17 C18 . . . . -82.0(6) ?
    C10 C15 C17 C18 . . . . 40.1(7) ?
    C22 C17 C18 C19 . . . . -1.0(9) ?
    C15 C17 C18 C19 . . . . 175.5(5) ?
    C17 C18 C19 C20 . . . . 1.9(9) ?
    C18 C19 C20 O3 . . . . 179.0(6) ?
    C18 C19 C20 C21 . . . . -1.7(9) ?
    C19 C20 C21 C22 . . . . 0.8(9) ?
    O3 C20 C21 C22 . . . . -179.9(5) ?
    C18 C17 C22 C21 . . . . 0.0(9) ?
    C15 C17 C22 C21 . . . . -176.4(5) ?
    C20 C21 C22 C17 . . . . 0.1(9) ?
    O6 S1 C26 F3 . . . . -65.1(7) ?
    O5 S1 C26 F3 . . . . 174.2(6) ?
    O4 S1 C26 F3 . . . . 55.0(7) ?
    O6 S1 C26 F1 . . . . 57.6(9) ?
    O5 S1 C26 F1 . . . . -63.2(9) ?
    O4 S1 C26 F1 . . . . 177.6(8) ?
    O6 S1 C26 F2 . . . . 176.1(6) ?
    O5 S1 C26 F2 . . . . 55.3(7) ?
    O4 S1 C26 F2 . . . . -63.9(7) ?
    N9 N8 C27 C28 . . . . -0.9(6) ?
    W2 N8 C27 C28 . . . . 171.8(4) ?
    N8 C27 C28 C29 . . . . 1.2(7) ?
    N8 N9 C29 C28 . . . . 0.6(7) ?
    B2 N9 C29 C28 . . . . 175.2(6) ?
    C27 C28 C29 N9 . . . . -1.1(7) ?
    N11 N10 C30 C31 . . . . 0.0(6) ?
    W2 N10 C30 C31 . . . . 176.2(4) ?
    N10 C30 C31 C32 . . . . 0.2(7) ?
    N10 N11 C32 C31 . . . . 0.4(7) ?
    B2 N11 C32 C31 . . . . -161.5(6) ?
    C30 C31 C32 N11 . . . . -0.4(7) ?
    N13 N12 C33 C34 . . . . -0.8(7) ?
    W2 N12 C33 C34 . . . . -174.7(5) ?
    N12 C33 C34 C35 . . . . 1.0(8) ?
    N12 N13 C35 C34 . . . . 0.2(7) ?
    B2 N13 C35 C34 . . . . 162.1(6) ?
    C33 C34 C35 N13 . . . . -0.7(8) ?
    C41 C36 C37 C38 . . . . -22.0(8) ?
    W2 C36 C37 C38 . . . . 93.5(5) ?
    C41 C36 C37 W2 . . . . -115.4(5) ?
    C42 O8 C38 C37 . . . . -5.9(9) ?
    C42 O8 C38 C39 . . . . 169.7(5) ?
    C36 C37 C38 O8 . . . . -178.0(5) ?
    W2 C37 C38 O8 . . . . -106.0(6) ?
    C36 C37 C38 C39 . . . . 6.7(8) ?
    W2 C37 C38 C39 . . . . 78.8(6) ?
    O8 C38 C39 C40 . . . . -144.9(5) ?
    C37 C38 C39 C40 . . . . 30.8(8) ?
    C38 C39 C40 C41 . . . . -54.8(7) ?
    C37 C36 C41 C43 . . . . -122.9(5) ?
    W2 C36 C41 C43 . . . . 149.5(4) ?
    C37 C36 C41 C40 . . . . -2.8(7) ?
    W2 C36 C41 C40 . . . . -90.4(5) ?
    C39 C40 C41 C43 . . . . 163.8(5) ?
    C39 C40 C41 C36 . . . . 41.1(7) ?
    C36 C41 C43 C48 . . . . 41.3(7) ?
    C40 C41 C43 C48 . . . . -80.9(6) ?
    C36 C41 C43 C44 . . . . -144.0(5) ?
    C40 C41 C43 C44 . . . . 93.7(6) ?
    C48 C43 C44 C45 . . . . -1.5(8) ?
    C41 C43 C44 C45 . . . . -176.3(5) ?
    C43 C44 C45 C46 . . . . 1.4(8) ?
    C44 C45 C46 O9 . . . . -179.5(5) ?
    C44 C45 C46 C47 . . . . -1.6(9) ?
    O9 C46 C47 C48 . . . . 179.7(5) ?
    C45 C46 C47 C48 . . . . 1.8(8) ?
    C46 C47 C48 C43 . . . . -2.0(8) ?
    C44 C43 C48 C47 . . . . 1.8(8) ?
    C41 C43 C48 C47 . . . . 176.6(5) ?
    O12 S2 C52 F6 . . . . -64.4(9) ?
    O11 S2 C52 F6 . . . . 56.2(10) ?
    O10 S2 C52 F6 . . . . 175.8(8) ?
    O12 S2 C52 F5 . . . . 56.8(7) ?
    O11 S2 C52 F5 . . . . 177.4(6) ?
    O10 S2 C52 F5 . . . . -63.0(7) ?
    O12 S2 C52 F4 . . . . 176.1(6) ?
    O11 S2 C52 F4 . . . . -63.3(6) ?
    O10 S2 C52 F4 . . . . 56.2(7) ?
    C9 N6 B1 N2 . . . . 132.9(7) ?
    N5 N6 B1 N2 . . . . -65.4(7) ?
    C9 N6 B1 N4 . . . . -109.3(7) ?
    N5 N6 B1 N4 . . . . 52.4(7) ?
    C3 N2 B1 N6 . . . . -125.3(7) ?
    N1 N2 B1 N6 . . . . 49.4(7) ?
    C3 N2 B1 N4 . . . . 118.2(7) ?
    N1 N2 B1 N4 . . . . -67.2(7) ?
    C6 N4 B1 N6 . . . . 109.2(7) ?
    N3 N4 B1 N6 . . . . -53.4(6) ?
    C6 N4 B1 N2 . . . . -131.3(7) ?
    N3 N4 B1 N2 . . . . 66.1(7) ?
    C32 N11 B2 N9 . . . . -133.2(6) ?
    N10 N11 B2 N9 . . . . 66.3(6) ?
    C32 N11 B2 N13 . . . . 108.9(6) ?
    N10 N11 B2 N13 . . . . -51.6(6) ?
    C29 N9 B2 N11 . . . . 120.4(6) ?
    N8 N9 B2 N11 . . . . -65.5(6) ?
    C29 N9 B2 N13 . . . . -122.8(6) ?
    N8 N9 B2 N13 . . . . 51.3(6) ?
    C35 N13 B2 N11 . . . . -107.8(6) ?
    N12 N13 B2 N11 . . . . 52.2(7) ?
    C35 N13 B2 N9 . . . . 133.5(6) ?
    N12 N13 B2 N9 . . . . -66.5(6) ?

loop_
    _geom_hbond_atom_site_label_D
    _geom_hbond_atom_site_label_H
    _geom_hbond_atom_site_label_A
    _geom_hbond_site_symmetry_A
    _geom_hbond_distance_DH
    _geom_hbond_distance_HA
    _geom_hbond_distance_DA
    _geom_hbond_angle_DHA
    _geom_hbond_publ_flag
    O3 H3 O4 . 1.00(2) 1.79(3) 2.765(7) 165.(8) ?
    O9 H9A O10 . 0.98(2) 1.78(3) 2.747(8) 166.(8) ?

_shelx_res_file                         
;

TITL cu_harman_1jwp222_0m_a.res in P2(1)/c
    cu_Harman_1JWP222_0m_sq.res
    created by SHELXL-2018/3 at 15:50:37 on 21-Jan-2020
REM Old TITL cu_Harman_1JWP222_0m in P2(1)/c
REM SHELXT solution in P2(1)/c
REM R1 0.118, Rweak 0.005, Alpha 0.099, Orientation as input
REM Formula found by SHELXT: C64 N10 O14 F2 P2 S1
CELL 1.54178 22.0195 14.5709 24.4871 90 102.934 90
ZERR 8 0.0005 0.0003 0.0005 0 0.002 0
LATT 1
SYMM -X,0.5+Y,0.5-Z
SFAC C H B F N O P S W
UNIT 208 272 8 24 56 48 8 8 8
LIST 4
DFIX 0.98 O3 H3 O9 H9a

L.S. 10 0 90
PLAN  10
SIZE 0.034 0.047 0.067
TEMP -173.14
HTAB O3 O4
HTAB O9 O10
BOND $H
ABIN
CONF
fmap 2 53
acta
REM <olex2.extras>
REM <HklSrc "%.\\cu_Harman_1JWP222_0m_sq.hkl">
REM </olex2.extras>

WGHT    0.038900
FVAR       0.08291
W1    9    0.023721    0.621750    0.369632    11.00000    0.02235    0.01972 =
         0.03078    0.00073    0.01180   -0.00005
W2    9    0.536838    0.385828    0.368052    11.00000    0.02286    0.02163 =
         0.02635   -0.00209    0.01067    0.00111
S2    8    0.126160    0.666033    0.166783    11.00000    0.03283    0.03334 =
         0.07228    0.02177    0.02328    0.00709
S1    8    0.332578    0.340530    0.168197    11.00000    0.03126    0.03000 =
         0.04958   -0.00834    0.01233   -0.00074
P1    7   -0.006217    0.454089    0.353038    11.00000    0.02506    0.02057 =
         0.03271   -0.00096    0.01217   -0.00034
P2    7    0.560863    0.554156    0.357602    11.00000    0.02547    0.02454 =
         0.03167   -0.00314    0.01367    0.00000
F5    4    0.139942    0.712240    0.068114    11.00000    0.15504    0.10992 =
         0.06490    0.02187    0.02173   -0.06409
F6    4    0.115921    0.569169    0.075328    11.00000    0.19159    0.12320 =
         0.09277   -0.03071    0.04322   -0.09473
F4    4    0.208900    0.613421    0.111591    11.00000    0.11575    0.09268 =
         0.16150   -0.03090    0.10003   -0.00954
F3    4    0.222616    0.394051    0.115454    11.00000    0.04350    0.09572 =
         0.15322    0.04200   -0.00327    0.00695
F2    4    0.267018    0.295026    0.069359    11.00000    0.12551    0.12902 =
         0.06724   -0.00703    0.00328   -0.07378
F1    4    0.297330    0.438086    0.077424    11.00000    0.11651    0.11559 =
         0.07428    0.04134   -0.01657   -0.05360
O1    6    0.083477    0.591544    0.490550    11.00000    0.04314    0.04860 =
         0.02693    0.00273    0.01023   -0.00554
O2    6    0.147409    0.809257    0.373715    11.00000    0.03548    0.02405 =
         0.05283    0.00067    0.01821   -0.00037
O3    6    0.277550    0.229757    0.296114    11.00000    0.04538    0.03907 =
         0.07376   -0.00363    0.01650    0.00940
H3    2    0.278085    0.247371    0.256823    11.00000   -1.50000
O4    6    0.300404    0.269868    0.192200    11.00000    0.04307    0.03087 =
         0.06585    0.00089    0.01923    0.00227
O5    6    0.385856    0.307976    0.148788    11.00000    0.04400    0.05174 =
         0.11247   -0.03034    0.03939   -0.00619
O6    6    0.341491    0.425153    0.198541    11.00000    0.07072    0.03343 =
         0.06758   -0.01429    0.03115   -0.01140
O7    6    0.539944    0.402359    0.490254    11.00000    0.04866    0.06353 =
         0.01621   -0.00559    0.01003   -0.00095
O8    6    0.413125    0.201063    0.369968    11.00000    0.03791    0.02439 =
         0.04375   -0.00495    0.01661   -0.00371
O9    6    0.242798    0.776750    0.293758    11.00000    0.05106    0.03077 =
         0.06680    0.01109    0.03012    0.01402
H9A   2    0.221956    0.768426    0.254227    11.00000   -1.50000
O10   6    0.170750    0.737232    0.189588    11.00000    0.05975    0.03178 =
         0.07085    0.00772    0.02216    0.00014
O11   6    0.134498    0.580904    0.196971    11.00000    0.05264    0.02594 =
         0.07824    0.01757    0.01869    0.00531
O12   6    0.064068    0.696062    0.150373    11.00000    0.03894    0.08596 =
         0.18469    0.08468    0.03893    0.01693
N1    5   -0.024411    0.635447    0.279516    11.00000    0.02212    0.02485 =
         0.04101    0.00709    0.01523    0.00687
N2    5   -0.080809    0.678119    0.265477    11.00000    0.02725    0.03236 =
         0.03477    0.00882    0.00832    0.00785
N3    5   -0.068215    0.619112    0.387666    11.00000    0.02525    0.02306 =
         0.03494   -0.00253    0.01301    0.00092
N4    5   -0.118117    0.664833    0.354977    11.00000    0.02229    0.03383 =
         0.04037    0.00767    0.01382    0.00947
N5    5   -0.000251    0.766596    0.374527    11.00000    0.03580    0.01887 =
         0.05676   -0.00185    0.02546    0.00099
N6    5   -0.054827    0.799139    0.341320    11.00000    0.03972    0.02012 =
         0.06019    0.00815    0.03104    0.00711
N7    5    0.059197    0.605506    0.441418    11.00000    0.02618    0.02598 =
         0.03635    0.00026    0.01665    0.00008
N8    5    0.541062    0.380044    0.278065    11.00000    0.01924    0.02378 =
         0.03487   -0.00173    0.01031   -0.00060
N9    5    0.590883    0.340174    0.263410    11.00000    0.02867    0.03487 =
         0.02313   -0.00700    0.01204    0.00513
N10   5    0.638319    0.387149    0.388431    11.00000    0.02004    0.02546 =
         0.02589   -0.00091    0.00283    0.00385
N11   5    0.671997    0.347123    0.353539    11.00000    0.02278    0.02865 =
         0.03187   -0.00098    0.01132    0.00419
N12   5    0.562482    0.240363    0.367662    11.00000    0.03097    0.01984 =
         0.04144    0.00127    0.01013    0.00534
N13   5    0.601988    0.212915    0.334019    11.00000    0.03201    0.02131 =
         0.03918   -0.01050    0.00844    0.00550
N14   5    0.538239    0.394480    0.440667    11.00000    0.02798    0.03206 =
         0.03323   -0.00089    0.01140    0.00369
C1    1   -0.013700    0.600357    0.232164    11.00000    0.02568    0.03381 =
         0.04329    0.00721    0.01079    0.00684
AFIX  43
H1    2    0.022645    0.567340    0.229256    11.00000   -1.20000
AFIX   0
C2    1   -0.063316    0.619207    0.188058    11.00000    0.03574    0.04297 =
         0.03371    0.00273    0.00865   -0.00293
AFIX  43
H2    2   -0.067660    0.601530    0.150035    11.00000   -1.20000
AFIX   0
C3    1   -0.104815    0.668323    0.210110    11.00000    0.02831    0.04845 =
         0.04766    0.01063    0.00853    0.00730
AFIX  43
H3A   2   -0.143747    0.691524    0.190013    11.00000   -1.20000
AFIX   0
C4    1   -0.089813    0.582074    0.429969    11.00000    0.03321    0.02830 =
         0.03907   -0.00042    0.02428   -0.00564
AFIX  43
H4    2   -0.065617    0.546291    0.459376    11.00000   -1.20000
AFIX   0
C5    1   -0.152729    0.603483    0.424696    11.00000    0.03614    0.03807 =
         0.05391   -0.00143    0.02604   -0.00727
AFIX  43
H5    2   -0.179040    0.585459    0.448698    11.00000   -1.20000
AFIX   0
C6    1   -0.168211    0.656627    0.376890    11.00000    0.02315    0.03685 =
         0.06044    0.00172    0.01705    0.00570
AFIX  43
H6    2   -0.207935    0.682993    0.362043    11.00000   -1.20000
AFIX   0
C7    1    0.025350    0.836754    0.406259    11.00000    0.03523    0.03007 =
         0.09220   -0.02150    0.03385   -0.00811
AFIX  43
H7    2    0.063090    0.833972    0.434063    11.00000   -1.20000
AFIX   0
C8    1   -0.011270    0.914645    0.392717    11.00000    0.05063    0.02437 =
         0.12945   -0.01903    0.05064   -0.00895
AFIX  43
H8    2   -0.002938    0.974341    0.408177    11.00000   -1.20000
AFIX   0
C9    1   -0.061330    0.887944    0.352910    11.00000    0.05219    0.02698 =
         0.09982    0.00830    0.04395    0.00999
AFIX  43
H9    2   -0.095424    0.925951    0.336005    11.00000   -1.20000
AFIX   0
C10   1    0.105257    0.564878    0.342700    11.00000    0.01149    0.02623 =
         0.03292    0.00102    0.00649    0.00119
AFIX  13
H10   2    0.094017    0.530413    0.306524    11.00000   -1.20000
AFIX   0
C11   1    0.108715    0.664254    0.335292    11.00000    0.01944    0.03104 =
         0.03495    0.00719    0.01305    0.00558
AFIX  13
H11   2    0.100655    0.688166    0.296048    11.00000   -1.20000
AFIX   0
C12   1    0.142610    0.719204    0.377096    11.00000    0.02293    0.02872 =
         0.04159    0.00245    0.01610   -0.00248
C13   1    0.185043    0.678802    0.428235    11.00000    0.03648    0.02745 =
         0.03816    0.00071    0.01453   -0.00309
AFIX  23
H13A  2    0.162208    0.672148    0.458544    11.00000   -1.20000
H13B  2    0.220879    0.720303    0.441634    11.00000   -1.20000
AFIX   0
C14   1    0.208607    0.584404    0.413909    11.00000    0.02619    0.03085 =
         0.03304    0.00087    0.01312   -0.00175
AFIX  23
H14A  2    0.233832    0.556778    0.448577    11.00000   -1.20000
H14B  2    0.236257    0.593192    0.387537    11.00000   -1.20000
AFIX   0
C15   1    0.156223    0.516680    0.387588    11.00000    0.02028    0.02953 =
         0.03103    0.00880    0.01168    0.00252
AFIX  13
H15   2    0.136733    0.492230    0.417787    11.00000   -1.20000
AFIX   0
C16   1    0.117419    0.854856    0.322746    11.00000    0.04478    0.02627 =
         0.06479    0.01086    0.02167    0.00246
AFIX 137
H16A  2    0.135427    0.833192    0.291925    11.00000   -1.50000
H16B  2    0.123675    0.921258    0.327229    11.00000   -1.50000
H16C  2    0.072710    0.841204    0.314334    11.00000   -1.50000
AFIX   0
C17   1    0.186431    0.437183    0.362603    11.00000    0.01663    0.02795 =
         0.04447    0.00549    0.00867   -0.00208
C18   1    0.199748    0.445827    0.310188    11.00000    0.02253    0.03245 =
         0.04284    0.00219    0.01223    0.00163
AFIX  43
H18   2    0.187103    0.499930    0.289045    11.00000   -1.20000
AFIX   0
C19   1    0.230775    0.378457    0.287662    11.00000    0.02551    0.03784 =
         0.04881   -0.00657    0.01395   -0.00647
AFIX  43
H19   2    0.240396    0.386969    0.252071    11.00000   -1.20000
AFIX   0
C20   1    0.247516    0.299274    0.317180    11.00000    0.02339    0.02834 =
         0.05794   -0.00808    0.00743   -0.00326
C21   1    0.234878    0.287524    0.370401    11.00000    0.02883    0.03121 =
         0.05494    0.00489    0.00628    0.00076
AFIX  43
H21   2    0.247031    0.232749    0.390994    11.00000   -1.20000
AFIX   0
C22   1    0.203992    0.357727    0.393016    11.00000    0.02474    0.03020 =
         0.05086    0.00464    0.01069   -0.00316
AFIX  43
H22   2    0.195239    0.350555    0.429045    11.00000   -1.20000
AFIX   0
C23   1    0.010173    0.383305    0.415826    11.00000    0.04049    0.03230 =
         0.03651   -0.00088    0.01055   -0.00240
AFIX 137
H23A  2    0.054925    0.384991    0.432733    11.00000   -1.50000
H23B  2   -0.002568    0.319911    0.405909    11.00000   -1.50000
H23C  2   -0.013008    0.406880    0.442658    11.00000   -1.50000
AFIX   0
C24   1   -0.089012    0.439904    0.323390    11.00000    0.02912    0.03133 =
         0.04413   -0.00973    0.00746    0.00326
AFIX 137
H24A  2   -0.112777    0.462546    0.350013    11.00000   -1.50000
H24B  2   -0.098258    0.374750    0.315787    11.00000   -1.50000
H24C  2   -0.100660    0.474763    0.288377    11.00000   -1.50000
AFIX   0
C25   1    0.026370    0.384047    0.304819    11.00000    0.03244    0.02690 =
         0.04706   -0.00641    0.01543   -0.00244
AFIX 137
H25A  2    0.016047    0.411641    0.267383    11.00000   -1.50000
H25B  2    0.008814    0.322041    0.303188    11.00000   -1.50000
H25C  2    0.071749    0.380842    0.317991    11.00000   -1.50000
AFIX   0

C26   1    0.277072    0.370423    0.104982    11.00000    0.06703    0.08343 =
         0.07477    0.00716    0.00341   -0.04753
C27   1    0.506617    0.416576    0.231501    11.00000    0.03190    0.03045 =
         0.03251   -0.00170    0.01230    0.00042
AFIX  43
H27   2    0.468453    0.448280    0.229342    11.00000   -1.20000
AFIX   0
C28   1    0.534230    0.401902    0.186497    11.00000    0.02925    0.04667 =
         0.03044   -0.00115    0.01094    0.00250
AFIX  43
H28   2    0.519799    0.421687    0.148857    11.00000   -1.20000
AFIX   0
C29   1    0.586871    0.352564    0.208544    11.00000    0.03754    0.04358 =
         0.03394   -0.00544    0.01711    0.00663
AFIX  43
H29   2    0.615916    0.330617    0.188187    11.00000   -1.20000
AFIX   0
C30   1    0.679600    0.417203    0.433074    11.00000    0.02649    0.03065 =
         0.03444   -0.00685    0.00599   -0.00116
AFIX  43
H30   2    0.669415    0.447840    0.464086    11.00000   -1.20000
AFIX   0
C31   1    0.740310    0.397197    0.427818    11.00000    0.02185    0.04065 =
         0.03967    0.00070    0.00345   -0.00481
AFIX  43
H31   2    0.778217    0.410905    0.453747    11.00000   -1.20000
AFIX   0
C32   1    0.733065    0.353105    0.376621    11.00000    0.02564    0.03356 =
         0.04013    0.00107    0.01084    0.00829
AFIX  43
H32   2    0.765775    0.330932    0.360638    11.00000   -1.20000
AFIX   0
C33   1    0.553152    0.166600    0.396625    11.00000    0.02928    0.02973 =
         0.05422    0.00845    0.01108    0.00445
AFIX  43
H33   2    0.528126    0.165628    0.423584    11.00000   -1.20000
AFIX   0
C34   1    0.584593    0.091641    0.382386    11.00000    0.03658    0.01987 =
         0.07600    0.00626    0.01191   -0.00201
AFIX  43
H34   2    0.584846    0.031054    0.396766    11.00000   -1.20000
AFIX   0
C35   1    0.615814    0.123138    0.342648    11.00000    0.03788    0.02702 =
         0.04795   -0.00281    0.00721    0.00886
AFIX  43
H35   2    0.642096    0.087900    0.324810    11.00000   -1.20000
AFIX   0
C36   1    0.442991    0.446241    0.341424    11.00000    0.01675    0.02824 =
         0.02687   -0.00262    0.00754    0.00131
AFIX  13
H36   2    0.437252    0.481211    0.305492    11.00000   -1.20000
AFIX   0
C37   1    0.434558    0.346278    0.332762    11.00000    0.01682    0.02947 =
         0.02578   -0.00271    0.00648    0.00090
AFIX  13
H37   2    0.423100    0.323642    0.293234    11.00000   -1.20000
AFIX   0
C38   1    0.419822    0.291190    0.373500    11.00000    0.02067    0.02403 =
         0.03757   -0.00701    0.01053   -0.00290
C39   1    0.404748    0.330693    0.425931    11.00000    0.03638    0.02911 =
         0.03284    0.00163    0.01192    0.00287
AFIX  23
H39A  2    0.443367    0.336841    0.455512    11.00000   -1.20000
H39B  2    0.375970    0.289235    0.439882    11.00000   -1.20000
AFIX   0
C40   1    0.374152    0.425587    0.412195    11.00000    0.02894    0.03356 =
         0.03371   -0.00151    0.01589    0.00337
AFIX  23
H40A  2    0.366800    0.452842    0.447185    11.00000   -1.20000
H40B  2    0.333047    0.417034    0.386292    11.00000   -1.20000
AFIX   0
C41   1    0.412882    0.494482    0.385283    11.00000    0.02339    0.02330 =
         0.03047   -0.00843    0.01070   -0.00247
AFIX  13
H41   2    0.446712    0.520660    0.415460    11.00000   -1.20000
AFIX   0
C42   1    0.415686    0.155911    0.317749    11.00000    0.04270    0.02646 =
         0.05351   -0.01389    0.01435    0.00335
AFIX 137
H42A  2    0.381142    0.177483    0.287985    11.00000   -1.50000
H42B  2    0.412304    0.089380    0.322130    11.00000   -1.50000
H42C  2    0.455342    0.170359    0.307847    11.00000   -1.50000
AFIX   0
C43   1    0.369814    0.570943    0.359632    11.00000    0.02792    0.02294 =
         0.04295   -0.00105    0.02259   -0.00216
C44   1    0.365421    0.652165    0.390302    11.00000    0.02810    0.03117 =
         0.04503   -0.00817    0.02318   -0.00498
AFIX  43
H44   2    0.391447    0.660477    0.426530    11.00000   -1.20000
AFIX   0
C45   1    0.322523    0.720054    0.366913    11.00000    0.04122    0.02634 =
         0.06050   -0.00801    0.03200   -0.00276
AFIX  43
H45   2    0.320227    0.775127    0.387119    11.00000   -1.20000
AFIX   0
C46   1    0.283670    0.708060    0.315077    11.00000    0.03634    0.02655 =
         0.06049    0.00828    0.03226    0.00624
C47   1    0.287821    0.628181    0.284479    11.00000    0.02667    0.03195 =
         0.04292    0.00644    0.01718    0.00052
AFIX  43
H47   2    0.261974    0.620107    0.248150    11.00000   -1.20000
AFIX   0
C48   1    0.329920    0.561424    0.307788    11.00000    0.02404    0.02342 =
         0.04216    0.00262    0.01737    0.00191
AFIX  43
H48   2    0.331578    0.506458    0.287306    11.00000   -1.20000
AFIX   0
C49   1    0.579381    0.617523    0.423206    11.00000    0.04596    0.03954 =
         0.03763   -0.00943    0.01928   -0.00387
AFIX 137
H49A  2    0.543164    0.617407    0.440292    11.00000   -1.50000
H49B  2    0.590191    0.680906    0.415922    11.00000   -1.50000
H49C  2    0.614767    0.588410    0.448760    11.00000   -1.50000
AFIX   0
C50   1    0.504822    0.629351    0.312251    11.00000    0.02922    0.02215 =
         0.04594    0.00422    0.01155    0.00232
AFIX 137
H50A  2    0.490023    0.599891    0.275714    11.00000   -1.50000
H50B  2    0.524979    0.687745    0.307239    11.00000   -1.50000
H50C  2    0.469428    0.640720    0.329492    11.00000   -1.50000
AFIX   0
C51   1    0.628630    0.569156    0.327627    11.00000    0.02626    0.03076 =
         0.03452    0.00126    0.01436    0.00120
AFIX 137
H51A  2    0.665735    0.545799    0.353831    11.00000   -1.50000
H51B  2    0.634190    0.634508    0.320639    11.00000   -1.50000
H51C  2    0.622503    0.535250    0.292250    11.00000   -1.50000
AFIX   0

C52   1    0.148841    0.637267    0.100184    11.00000    0.09754    0.06152 =
         0.06729    0.00052    0.02239   -0.03924
B1    3   -0.104713    0.733120    0.310307    11.00000    0.03351    0.03490 =
         0.04464    0.01805    0.01531    0.01763
AFIX  13
H1A   2   -0.143424    0.767562    0.292683    11.00000   -1.20000
AFIX   0
B2    3    0.637995    0.284193    0.306753    11.00000    0.02948    0.03181 =
         0.03280   -0.00616    0.01453    0.00721
AFIX  13
H2A   2    0.668480    0.252743    0.288318    11.00000   -1.20000
AFIX   0
HKLF 4


REM  cu_harman_1jwp222_0m_a.res in P2(1)/c
REM wR2 = 0.110864, GooF = S = 1.01883, Restrained GooF = 1.01878 for all data
REM R1 = 0.043937 for 10533 Fo > 4sig(Fo) and 0.064917 for all 14046 data
REM 843 parameters refined using 2 restraints

END

WGHT      0.0389      0.0000

REM Highest difference peak  0.898,  deepest hole -1.170,  1-sigma level  0.122
Q1    1   0.2831  0.3801  0.3679  11.00000  0.05    0.90
Q2    1   0.0214  0.5610  0.3626  11.00000  0.05    0.87
Q3    1  -0.2235  0.6045  0.3657  11.00000  0.05    0.86
Q4    1   0.0194  0.7153  0.3648  11.00000  0.05    0.76
Q5    1   0.7835  0.3783  0.3626  11.00000  0.05    0.75
Q6    1   0.1997  0.3642  0.4570  11.00000  0.05    0.74
Q7    1   0.0530  0.6208  0.3236  11.00000  0.05    0.68
Q8    1   0.5202  0.5944  0.3633  11.00000  0.05    0.67
Q9    1   0.2787  0.6129  0.3727  11.00000  0.05    0.66
Q10   1   0.5390  0.4673  0.3674  11.00000  0.05    0.61
;
_shelx_res_checksum                     75259

_shelx_hkl_file                         
;
   1   0   0    3.90    0.70
   2   0   0 2301.27  219.88
   3   0   0   19.20    2.90
   4   0   0  291.27   28.50
   5   0   0  128.79   13.30
   6   0   0   14.70    3.10
  -6   0   0    9.90    3.20
   7   0   0  812.32   76.49
  -7   0   0  766.12   76.59
  -8   0   0   19.60    4.60
   8   0   0   25.80    4.50
   9   0   0  717.43   68.89
  -9   0   0  693.63   69.09
 -10   0   0   94.49   11.70
  10   0   0   90.49   11.30
 -10   0   0   84.99   10.10
 -11   0   0  195.98   20.00
 -11   0   0  185.18   20.70
 -12   0   0  134.79   16.50
 -12   0   0  143.39   15.20
 -13   0   0  128.39   17.30
 -13   0   0  152.58   15.90
 -14   0   0  191.98   21.20
 -14   0   0  206.98   22.90
 -15   0   0  116.89   17.40
 -15   0   0  149.19   16.00
 -16   0   0  243.48   26.00
 -17   0   0   -2.20    4.90
 -18   0   0  117.39   15.30
  18   0   0  107.89   14.30
 -19   0   0   32.40    8.30
  19   0   0   30.50    6.80
 -20   0   0  133.29   17.50
  20   0   0  138.09   16.00
  21   0   0  120.09   13.90
 -21   0   0   82.59   18.90
  22   0   0    3.30    4.70
  23   0   0  292.77   30.10
  24   0   0   -8.00    3.50
  25   0   0  119.19   13.30
   0  -1   0    0.10    0.60
   0   1   0   -0.40    0.50
   1  -1   0   62.29    6.50
  -1  -1   0   72.29    6.50
   1   1   0   61.49    6.50
  -2  -1   0   48.40    4.60
   2  -1   0   42.70    4.70
   2   1   0   42.40    4.80
   3  -1   0  463.05   44.80
   3   1   0  469.15   45.10
   4   1   0  161.48   16.30
   5   1   0   24.30    3.80
  -6  -1   0  216.38   21.90
   6   1   0  213.38   21.60
  -7  -1   0  674.23   66.99
   7   1   0  749.03   66.89
  -7   1   0  644.64   66.69
  -8  -1   0   10.30    3.40
  -8   1   0    7.60    3.20
   8   1   0    7.20    3.20
  -9  -1   0 1079.79  103.49
  -9  -1   0 1096.09  102.59
   9   1   0 1080.19  103.09
  -9   1   0 1000.60  103.09
 -10  -1   0    5.80    3.50
 -10  -1   0    8.40    3.10
 -10   1   0    7.40    3.60
  10   1   0    1.70    3.10
 -10   1   0    4.20    2.60
 -11  -1   0  371.56   36.90
 -11  -1   0  377.36   35.80
 -11   1   0  335.57   36.40
  11   1   0  333.67   36.30
 -11   1   0  374.26   35.80
 -12  -1   0   10.70    3.50
 -12  -1   0    9.70    4.40
 -12   1   0   10.90    3.70
  12   1   0   15.70    4.60
 -12   1   0    4.10    3.70
 -13  -1   0   39.00    6.60
 -13  -1   0   48.10    8.80
 -13   1   0   38.90    6.50
 -14  -1   0   51.49    8.40
 -14  -1   0   72.89   11.00
 -14   1   0   51.49    8.30
 -15  -1   0   -2.20    3.40
 -15  -1   0   -0.40    5.40
 -15   1   0    4.10    4.30
 -16  -1   0  182.88   22.80
 -16  -1   0  183.48   20.00
 -16   1   0  162.08   19.50
 -17  -1   0    5.60    5.20
 -17  -1   0    3.30    6.40
 -17   1   0    1.60    5.20
 -18  -1   0   83.49   13.00
  18  -1   0   93.69   11.90
 -18  -1   0  115.69   13.70
  18  -1   0  106.29   14.90
 -18   1   0  145.49   14.90
  18   1   0   72.99   12.00
 -19  -1   0   54.39    7.40
  19  -1   0   49.90    8.10
 -19  -1   0   62.29   10.10
 -19   1   0   48.80   10.00
  19   1   0   54.99    8.40
  20  -1   0   71.89   10.60
 -20  -1   0   83.19   10.10
 -20  -1   0   74.39   11.70
  20   1   0   92.49   11.10
 -21  -1   0   67.89    8.30
  21  -1   0   50.29    8.40
  21   1   0   63.99    9.10
 -22  -1   0   -3.90    3.10
  22  -1   0    6.40    4.70
  22   1   0    7.40    5.20
  23  -1   0   21.70    5.30
 -23  -1   0    9.00    3.60
  23   1   0   22.00    5.60
  24  -1   0    4.50    4.20
 -24  -1   0   -1.20    2.60
  24   1   0    2.10    3.90
  25  -1   0    8.60    4.00
   0  -2   0    6.50    1.60
   0   2   0    6.90    1.50
  -1  -2   0   36.50    4.10
   1  -2   0   31.70    4.10
   1   2   0   36.20    4.00
   2  -2   0  113.29   11.70
  -2  -2   0  121.59   11.70
   2   2   0  116.19   11.70
   3  -2   0    0.50    1.30
  -3  -2   0    1.40    1.20
   3   2   0    3.80    1.90
   4   2   0  108.49   11.40
  -5  -2   0   19.80    3.90
   5   2   0   21.30    4.00
  -6  -2   0   66.59    8.70
   6   2   0   70.59    8.50
  -7  -2   0   46.60    6.80
   7   2   0   47.70    6.50
  -8  -2   0    8.20    3.40
  -8   2   0    7.90    3.00
   8   2   0   10.60    3.40
  -9  -2   0  118.19   13.60
  -9  -2   0  113.99   12.60
   9   2   0  121.19   13.30
 -10  -2   0    0.70    3.00
 -10  -2   0   -4.00    1.90
  10   2   0   -3.40    2.40
 -10   2   0   -1.70    2.20
 -11  -2   0  103.79   11.30
 -11  -2   0   85.19   12.50
  11   2   0   98.79   12.40
 -11   2   0  103.59   11.30
 -12  -2   0   15.70    5.30
 -12  -2   0    9.40    3.30
  12   2   0    6.30    3.80
 -12   2   0   13.20    3.90
 -13  -2   0   16.90    4.30
 -13  -2   0   20.50    6.60
 -13   2   0   15.20    4.20
  13   2   0   10.20    5.00
 -14  -2   0   -0.80    3.60
 -14  -2   0    6.30    5.10
 -14   2   0    0.90    3.70
 -15  -2   0   11.30    4.60
 -15  -2   0    5.40    5.50
 -15   2   0    1.40    4.20
 -16  -2   0   -4.30    3.40
 -16  -2   0    3.20    6.30
 -16   2   0    0.10    4.90
 -17  -2   0    7.30    5.40
 -17  -2   0    6.10    6.90
 -18  -2   0   -5.40    7.40
  18  -2   0  -13.10    7.20
 -18  -2   0   -7.30    4.80
  18  -2   0   -0.80    4.70
 -18  -2   0    0.60    3.50
  18  -2   0    3.20    4.10
  18   2   0    4.30    3.20
  19  -2   0   -1.30    4.90
  19  -2   0    6.90    7.10
 -19  -2   0   -3.00    5.10
  19  -2   0    5.30    4.30
 -19  -2   0    0.90    3.70
  19   2   0    0.60    2.60
  20  -2   0    5.90    6.90
 -20  -2   0   -2.40    4.90
  20  -2   0    1.10    4.10
  20  -2   0   11.70    5.40
 -20  -2   0   -2.40    3.50
  21  -2   0   -1.30    5.00
 -21  -2   0    3.90    3.60
  21  -2   0    0.30    4.30
  22  -2   0   12.30    7.20
  22  -2   0   -0.40    4.10
 -22  -2   0    2.10    3.30
 -23  -2   0    0.90    2.90
  23  -2   0   -7.20    3.60
  24  -2   0   -9.40    3.40
  25  -2   0    0.90    3.50
   0  -3   0    0.10    1.70
   0   3   0    1.10    1.60
  -1  -3   0   41.00    4.40
   1  -3   0   29.80    4.20
   1   3   0   31.50    4.20
  -1   3   0   26.00    4.20
   2  -3   0   37.60    5.30
  -2  -3   0   52.79    5.30
   2   3   0   44.30    5.40
   3  -3   0  311.17   31.40
  -3  -3   0  335.47   31.40
   3   3   0  316.67   31.50
  -4  -3   0    5.00    2.80
   4   3   0   11.00    2.70
  -5  -3   0  716.53   72.69
   5   3   0  781.22   72.59
  -6  -3   0  293.27   30.40
   6   3   0  309.17   30.20
  -7  -3   0  262.47   28.10
   7   3   0  289.47   28.00
  -8  -3   0   73.29    8.60
  -8  -3   0   69.39    9.40
   8   3   0   60.69    8.80
  -9  -3   0  651.13   63.69
  -9  -3   0  591.44   62.69
  -9  -3   0  648.24   62.59
   9   3   0  701.23   63.39
 -10  -3   0   12.20    3.20
 -10  -3   0   15.30    4.40
 -10  -3   0    9.40    3.40
  10   3   0   12.00    4.20
 -11  -3   0  634.94   66.09
 -11  -3   0  692.13   66.19
 -11  -3   0  756.12   67.69
  11   3   0  644.94   66.79
 -12  -3   0   19.90    4.70
 -12  -3   0   24.90    6.20
  12   3   0   20.30    5.70
 -13  -3   0  217.88   24.30
 -13  -3   0  212.38   22.80
 -14  -3   0   16.60    5.10
 -14  -3   0   21.90    6.60
 -15  -3   0   13.30    4.70
 -15  -3   0   20.10    7.60
 -16  -3   0  131.39   19.20
 -16  -3   0  148.09   17.30
 -17  -3   0   23.10    6.50
 -17  -3   0   28.70    9.00
  18  -3   0  104.59   13.10
  18  -3   0   99.49   14.30
  18  -3   0  106.19   13.10
 -18  -3   0   80.99   18.60
 -18  -3   0  103.79   12.50
 -18  -3   0  124.49   14.60
  18   3   0  105.89   11.80
  19  -3   0   86.99   11.70
  19  -3   0   74.59   13.20
 -19  -3   0   91.39   11.10
  19  -3   0  102.79   12.10
 -19  -3   0  101.19   13.20
  19   3   0   90.99   10.30
 -20  -3   0  197.88   20.80
  20  -3   0  174.58   19.40
  20  -3   0  182.78   21.60
 -20  -3   0  181.18   18.80
  20  -3   0  191.78   20.00
  20   3   0  154.08   18.00
  21  -3   0   99.99   12.00
  21  -3   0   65.79   12.10
  21  -3   0   93.79   11.70
 -21  -3   0   99.59   11.00
  22  -3   0   51.69    8.40
  22  -3   0   53.69    9.20
 -22  -3   0   56.29    7.30
  22  -3   0   59.39    8.40
  23  -3   0   67.79    8.80
  23  -3   0   57.29    8.70
  24  -3   0   10.20    4.20
  25  -3   0    7.90    3.70
   0  -4   0 5604.74  540.65
   0   4   0 5708.93  540.75
  -1  -4   0   18.10    3.40
   1  -4   0   21.30    3.50
   1   4   0   15.70    3.30
  -1   4   0   21.30    3.70
   2  -4   0 3013.90  278.97
  -2  -4   0 2753.92  278.87
  -2   4   0 3042.00  279.07
   2   4   0 2851.31  278.97
   3  -4   0    5.30    2.20
  -3  -4   0    1.60    2.50
  -4  -4   0  510.15   51.59
   4   4   0  544.65   51.49
  -5  -4   0   29.50    5.20
   5   4   0   36.10    5.40
  -6  -4   0  170.28   18.60
   6   4   0  182.78   18.50
  -7  -4   0   11.90    3.60
   7   4   0    5.50    3.40
  -8  -4   0    0.30    2.80
  -8  -4   0    2.70    2.80
  -8  -4   0    3.50    2.20
   8   4   0   -1.90    3.30
  -9  -4   0  226.28   23.10
  -9  -4   0  219.58   24.00
  -9  -4   0  226.18   22.80
   9   4   0  227.78   23.90
 -10  -4   0   89.89   10.80
 -10  -4   0   85.39   12.30
 -10  -4   0   96.19   10.90
  10   4   0   87.89   11.70
 -11  -4   0   92.79   11.30
 -11  -4   0   73.29   10.20
 -11  -4   0  100.09   12.80
 -12  -4   0  457.75   42.60
 -12  -4   0  416.46   40.70
 -12  -4   0  367.86   40.70
 -13  -4   0   34.90    6.70
 -13  -4   0   44.80    8.70
 -14  -4   0  360.46   35.80
 -14  -4   0  336.97   37.60
 -15  -4   0   55.79   10.90
 -15  -4   0   49.50    8.50
 -16  -4   0  378.46   42.20
 -16  -4   0  398.26   40.00
  17  -4   0   11.00    5.60
  17  -4   0   14.00    5.10
 -17  -4   0    2.00    4.10
 -17  -4   0    6.80    5.40
 -17  -4   0    5.60    7.10
  17  -4   0    1.50    6.70
  17   4   0    7.30    3.40
  18  -4   0  171.48   19.00
 -18  -4   0  157.38   18.50
 -18  -4   0  174.28   20.60
  18  -4   0  180.68   19.30
  18  -4   0  160.68   20.60
  18   4   0  181.28   17.80
  19  -4   0   39.70    6.90
  19  -4   0   46.60    9.30
 -19  -4   0   40.00    6.60
 -19  -4   0   49.40    9.10
  19  -4   0   37.30    7.30
  19   4   0   41.10    5.70
  20  -4   0  193.08   19.50
  20  -4   0  181.08   19.00
 -20  -4   0  132.69   19.20
 -20  -4   0  161.48   18.10
  20   4   0  170.08   17.50
  21  -4   0  192.88   19.50
 -21  -4   0  170.58   18.10
  21  -4   0  164.48   18.80
  21  -4   0  171.48   20.10
  21   4   0  159.18   17.30
  22  -4   0   37.90    6.50
  22  -4   0   26.00    7.30
  22  -4   0   31.20    6.40
  23  -4   0  167.68   19.40
  23  -4   0  192.58   19.20
  23  -4   0  173.78   19.80
  24  -4   0   -2.20    4.10
  24  -4   0   -2.30    3.40
  25  -4   0  156.48   16.40
   0  -5   0    1.00    2.20
   0   5   0    1.10    2.20
   1  -5   0   32.80    4.90
  -1   5   0   29.30    5.10
   1   5   0   32.50    4.90
  -2  -5   0   66.09    8.50
   2   5   0   75.89    8.50
  -2   5   0   74.59    8.60
  -3  -5   0   37.30    5.60
  -3   5   0   34.90    5.70
   3   5   0   39.10    5.50
  -4  -5   0   20.20    4.10
   4   5   0   19.90    4.20
  -5  -5   0  279.47   26.20
  -5  -5   0  244.88   25.90
   5   5   0  238.28   25.60
  -6  -5   0   33.10    5.10
  -6  -5   0   21.70    4.80
   6   5   0   25.30    5.40
  -7  -5   0  182.48   17.80
  -7  -5   0  166.58   18.30
  -7  -5   0  153.08   17.70
  -7  -5   0  165.68   17.30
   7   5   0  174.18   18.10
  -8  -5   0   42.70    6.10
  -8  -5   0   44.90    7.40
  -8  -5   0   41.40    7.70
  -8  -5   0   50.39    7.00
   8   5   0   45.20    7.60
  -9  -5   0  228.58   24.20
  -9  -5   0  254.27   24.80
  -9  -5   0  242.98   25.50
   9   5   0  226.98   25.30
 -10  -5   0   -0.40    2.50
 -10  -5   0    6.50    3.70
 -10  -5   0   -2.60    3.80
 -11  -5   0  276.47   27.20
 -11  -5   0  231.78   25.70
 -11  -5   0  241.98   25.30
 -12  -5   0  106.49   13.20
 -12  -5   0   86.49   12.10
 -12  -5   0  130.09   15.90
 -13  -5   0    6.30    4.30
 -13  -5   0    4.40    3.80
 -13  -5   0   13.40    5.60
 -14  -5   0   49.20   10.50
 -14  -5   0   41.00    7.40
 -15  -5   0    1.80    4.10
 -15  -5   0    7.70    7.10
 -16  -5   0   28.90    9.90
 -16  -5   0   21.80    6.60
 -17  -5   0    3.00    5.20
  17  -5   0    3.20    4.60
 -17  -5   0    3.80    3.80
  17  -5   0   -8.10    5.20
 -17  -5   0    7.70   12.20
  17  -5   0    5.00    4.80
  17   5   0    3.40    2.90
 -18  -5   0   32.10    7.90
  18  -5   0   43.10    8.90
  18  -5   0   46.40    7.50
 -18  -5   0   36.30    6.50
  18  -5   0   48.90    7.40
  18   5   0   50.39    6.40
 -19  -5   0   27.50    5.00
  19  -5   0   16.70    5.20
 -19  -5   0   35.60    7.60
  19  -5   0   27.50    6.10
  19  -5   0   10.20    7.10
  19   5   0   17.90    4.10
  20  -5   0   14.40    7.10
  20  -5   0   16.60    5.80
  20  -5   0    5.40    4.30
  20   5   0   13.00    3.40
  21  -5   0   19.80    5.70
  21  -5   0   12.30    4.70
  21  -5   0   16.90    7.00
  21   5   0   18.50    3.70
  22  -5   0    3.90    5.70
  22  -5   0    1.80    3.80
  22  -5   0    6.50    4.70
  22   5   0    3.20    2.50
  23  -5   0    8.90    3.90
  23  -5   0   12.60    5.10
  23  -5   0    2.10    4.60
  24  -5   0    0.30    3.70
  24  -5   0    8.00    4.00
  24  -5   0    6.10    3.70
   0   6   0  270.37   27.50
   1   6   0   17.50    4.00
  -1   6   0   20.90    4.20
  -2  -6   0  104.39   12.40
  -2   6   0  131.39   13.20
   2   6   0  118.69   12.80
  -3  -6   0    6.20    2.70
  -3  -6   0   -1.80    2.00
  -3  -6   0   -0.60    2.30
  -3   6   0    3.70    3.00
   3   6   0    0.30    2.90
  -4  -6   0  237.28   25.50
  -4  -6   0  248.08   25.80
  -4  -6   0  249.97   25.40
   4   6   0  258.67   25.80
  -4   6   0  272.17   26.10
  -5  -6   0    3.20    2.70
  -5  -6   0    3.40    2.60
  -5  -6   0   12.30    3.80
  -5   6   0   -3.60    2.40
   5   6   0    3.20    2.90
  -6  -6   0   39.80    6.10
  -6  -6   0   37.80    5.50
  -6  -6   0   24.00    5.60
   6   6   0   34.40    6.10
  -7  -6   0   15.50    3.80
  -7  -6   0   18.70    4.50
  -7  -6   0   24.30    5.30
   7   6   0    5.60    4.30
  -8  -6   0    8.20    2.80
  -8  -6   0    1.80    3.70
  -8  -6   0   10.00    3.50
  -8  -6   0    6.90    2.90
   8   6   0    3.50    4.50
  -9  -6   0   40.00    7.30
  -9  -6   0   28.10    5.10
  -9  -6   0   26.60    5.70
 -10  -6   0    5.70    3.60
 -10  -6   0    7.50    3.10
 -10  -6   0    1.90    4.50
 -11  -6   0  157.08   18.70
 -11  -6   0  202.18   21.40
 -11  -6   0  181.28   19.50
 -12  -6   0   57.39    9.10
 -12  -6   0   85.79   12.60
 -12  -6   0   64.99    9.60
 -13  -6   0  140.89   17.00
 -13  -6   0  145.49   16.80
 -13  -6   0  156.48   19.90
 -14  -6   0    0.40    4.50
 -14  -6   0   -6.60    4.00
 -14  -6   0    5.50    6.20
 -15  -6   0    6.40    4.80
 -15  -6   0   -0.30    7.30
  16  -6   0    5.60    4.60
 -16  -6   0   10.30    4.10
  16  -6   0    2.20    4.90
 -16  -6   0   12.80    8.70
 -16  -6   0   12.70    5.70
  16  -6   0   10.20    4.70
  16   6   0    2.90    3.10
  17  -6   0   -1.80    4.00
 -17  -6   0   -0.20    3.60
  17  -6   0    5.20    5.70
  17  -6   0   -2.00    4.30
 -17  -6   0   -3.60    5.20
  17   6   0    3.10    2.90
 -18  -6   0   15.90    6.20
  18  -6   0   17.20    5.60
  18  -6   0    9.80    4.40
  18  -6   0   14.40    6.50
  18   6   0    6.90    3.40
  19  -6   0   18.90    6.50
  19  -6   0   12.10    5.10
  19  -6   0    2.40    4.10
 -19  -6   0    0.60    5.80
  19   6   0    2.70    3.10
  20  -6   0    0.00    4.80
  20  -6   0    7.90    6.20
  20  -6   0   -2.60    3.50
  20   6   0   -1.70    2.70
  21  -6   0   -0.60    4.40
  21  -6   0    2.70    3.30
  21  -6   0    3.80    6.00
  21   6   0   -3.30    2.40
  22  -6   0    7.30    4.70
  22  -6   0    6.30    5.50
  22  -6   0    1.80    3.40
  22   6   0    8.10    2.60
  23  -6   0   -8.10    2.80
  23  -6   0   -0.10    4.10
  23  -6   0    4.30    4.60
  24  -6   0    2.70    3.30
  24  -6   0    1.60    3.50
  24  -6   0    9.30    3.90
   0  -7   0   -0.20    2.30
   0  -7   0   -1.90    2.40
   0   7   0    1.50    2.70
  -1  -7   0  105.19   11.80
  -1  -7   0  106.29   11.90
   1  -7   0  104.89   11.80
   1   7   0  109.29   12.20
  -1   7   0  106.29   12.50
  -2  -7   0  242.18   24.80
  -2  -7   0  238.88   24.70
   2  -7   0  240.58   24.60
   2   7   0  240.68   25.20
  -2   7   0  254.87   25.50
  -3  -7   0  305.47   31.20
   3  -7   0  290.47   31.00
  -3  -7   0  326.27   31.40
   3   7   0  310.87   31.60
  -3   7   0  327.17   31.90
  -4  -7   0  241.98   24.20
  -4  -7   0  241.58   24.10
   4  -7   0  234.38   24.00
   4   7   0  234.58   24.50
  -4   7   0  218.68   24.50
  -5  -7   0  690.13   68.19
  -5  -7   0  699.83   68.69
  -5  -7   0  738.73   68.09
  -5   7   0  661.33   68.59
   5   7   0  687.03   68.49
  -6  -7   0   33.20    6.40
  -6  -7   0   35.70    5.90
  -6  -7   0   32.40    5.90
   6   7   0   39.20    6.80
  -6   7   0   35.20    6.60
  -7  -7   0  586.74   59.09
  -7  -7   0  603.84   58.49
  -7  -7   0  606.14   58.19
  -7   7   0  563.34   58.99
  -8  -7   0   86.99   10.90
  -8  -7   0  103.69   13.30
  -8  -7   0   97.79   11.50
  -8   7   0   94.49   13.10
  -9  -7   0  336.27   32.90
  -9  -7   0  323.07   31.70
  -9  -7   0  278.97   30.90
  -9   7   0  300.57   32.40
 -10  -7   0    4.10    3.90
 -10  -7   0    6.90    4.60
 -11  -7   0  161.58   18.10
 -11  -7   0  183.98   21.10
 -11  -7   0  135.59   17.10
 -12  -7   0   41.20    7.60
 -12  -7   0   45.10    7.90
 -12  -7   0   50.19   10.30
 -13  -7   0   83.49   11.60
 -13  -7   0   71.99   10.80
 -13  -7   0  102.79   15.60
 -14  -7   0   72.29   10.60
 -14  -7   0   72.39   13.20
 -14  -7   0   62.59   10.30
 -15  -7   0   -2.00    4.60
 -15  -7   0    6.60    6.00
  15  -7   0    7.40    4.80
  15  -7   0    0.20    4.00
 -15  -7   0    7.40    8.00
  15   7   0    0.50    3.00
 -16  -7   0   89.69   11.90
  16  -7   0   89.49   10.80
  16  -7   0   69.29   10.50
  16  -7   0   69.49   10.70
  16   7   0  106.39   10.40
  17  -7   0   24.00    5.80
  17  -7   0   13.00    6.20
 -17  -7   0    9.90    6.10
  17  -7   0   18.80    5.10
  17   7   0   19.90    4.40
  18  -7   0   56.59    8.10
  18  -7   0   50.59    9.30
  18  -7   0   60.39    8.80
 -18  -7   0   33.20    8.40
  18   7   0   52.89    7.10
  19  -7   0   65.09   10.10
  19  -7   0   61.09    9.00
  19  -7   0   52.59    8.40
  19   7   0   61.69    7.90
  20  -7   0   53.59    7.80
  20  -7   0   39.70    6.50
  20  -7   0   31.70    8.40
  20   7   0   44.40    6.00
  21  -7   0   52.49    8.60
  21  -7   0   43.00    6.90
  21  -7   0   28.60    5.70
  21   7   0   46.90    5.60
  22  -7   0   10.50    4.50
  22  -7   0   12.20    5.80
  22  -7   0   14.80    3.80
  22   7   0   16.50    3.00
  23  -7   0   80.09    9.20
  23  -7   0   82.99    9.30
  23  -7   0   63.99    9.30
   0  -8   0  485.55   46.80
   0  -8   0  461.15   46.70
   0   8   0  468.65   47.20
  -1  -8   0    0.30    2.50
  -1  -8   0    0.90    2.80
   1  -8   0   -1.40    2.60
   1   8   0    2.70    2.90
  -1   8   0    1.40    2.90
   2  -8   0  565.94   53.59
  -2  -8   0  525.05   53.49
  -2  -8   0  548.65   53.59
  -2   8   0  536.75   54.19
   2   8   0  537.85   53.99
  -3  -8   0   21.20    4.90
  -3  -8   0   19.60    4.50
   3  -8   0   23.60    4.90
   3   8   0   22.40    5.30
  -3   8   0   20.00    5.00
  -4  -8   0  956.60   92.19
   4  -8   0  921.61   91.99
  -4  -8   0 1030.20   92.29
   4   8   0  894.01   92.49
  -4   8   0  926.01   92.79
  -5  -8   0   40.20    6.70
   5  -8   0   43.50    8.90
  -5  -8   0   48.30    7.40
  -5   8   0   34.30    7.30
   5   8   0   40.80    7.10
  -6  -8   0   98.29   13.40
  -6  -8   0  119.69   12.90
  -6   8   0  117.49   14.70
  -7  -8   0   29.10    5.90
  -7  -8   0   45.90    8.00
  -7  -8   0   41.80    7.20
  -7   8   0   28.80    6.60
  -8  -8   0    4.90    3.60
  -8  -8   0    1.00    4.40
  -8  -8   0    1.30    3.20
  -9  -8   0   10.80    4.60
  -9  -8   0    5.60    3.50
  -9  -8   0   12.90    5.90
 -10  -8   0   75.59   12.70
 -10  -8   0   68.79   10.50
 -11  -8   0   54.39    8.90
 -11  -8   0   48.70   10.20
 -12  -8   0  187.88   20.60
 -12  -8   0  157.48   22.40
 -13  -8   0   49.70   11.60
 -13  -8   0   44.10    8.60
  14  -8   0  151.18   18.40
 -14  -8   0  205.38   20.00
 -14  -8   0  150.68   21.50
  14  -8   0  150.38   17.90
  14   8   0  159.68   17.30
  15  -8   0    0.40    4.20
  15  -8   0    8.60    4.20
 -15  -8   0   -0.30    5.40
  15   8   0   -0.60    3.10
  16  -8   0  274.57   29.60
  16  -8   0  280.97   29.50
  16   8   0  290.37   28.60
  17  -8   0    4.20    5.90
  17  -8   0   -0.50    4.20
  17   8   0    1.10    3.10
  18  -8   0  109.19   14.50
  18  -8   0  160.68   17.20
  18   8   0  122.59   14.00
  19  -8   0   19.70    6.60
  19  -8   0   12.70    5.30
  19   8   0   15.10    4.00
  20  -8   0   97.99   12.50
  20  -8   0   86.09   11.40
  20   8   0   97.09   10.70
  21  -8   0  110.89   13.60
  21  -8   0   98.29   12.10
  21  -8   0  111.59   13.00
  21   8   0  116.89   11.80
  22  -8   0   33.80    6.10
  22  -8   0   23.60    5.00
  22  -8   0   15.00    3.70
  22   8   0   28.80    3.60
  23  -8   0   99.79   11.80
  23  -8   0  104.79   11.40
   0  -9   0    0.10    3.20
   0  -9   0    3.60    3.00
   0   9   0    5.50    3.60
  -1  -9   0    1.90    3.20
   1  -9   0    0.70    3.10
  -1  -9   0    2.00    2.80
  -1   9   0    1.70    3.30
   1   9   0    6.70    4.00
   2  -9   0   13.30    4.00
  -2  -9   0    7.80    3.70
  -2  -9   0   15.90    4.10
  -2   9   0   14.80    4.80
   2   9   0   19.80    5.20
  -3  -9   0   40.90    6.80
   3  -9   0   47.00    7.20
  -3  -9   0   37.20    6.50
   3   9   0   49.30    8.00
  -3   9   0   31.50    6.90
   4  -9   0    5.60    3.90
  -4  -9   0   -2.20    3.30
  -4  -9   0    5.20    3.10
  -4   9   0    5.40    4.10
  -5  -9   0   33.20    6.20
  -5  -9   0   38.60    6.90
  -6  -9   0   39.70    6.90
  -6  -9   0   40.00    7.10
  -7  -9   0   34.50    6.80
  -7  -9   0   39.50    7.30
  -8  -9   0   32.90    6.70
  -8  -9   0   47.20    8.00
  -9  -9   0   95.49   12.80
  -9  -9   0   96.69   13.00
 -10  -9   0   23.20    6.70
 -11  -9   0   51.29   11.00
 -11  -9   0   49.30    9.60
 -12  -9   0   44.70   12.00
  12  -9   0   51.59    9.60
  12  -9   0   47.00   10.10
 -12  -9   0   39.30    8.30
  12  -9   0   40.30    9.40
  13  -9   0   58.79    8.80
  13  -9   0   66.29    9.40
 -13  -9   0   56.49   16.90
  13  -9   0   68.69    9.10
 -13  -9   0   60.69   10.90
  13   9   0   56.49    7.90
 -14  -9   0   36.00    8.70
  14  -9   0   41.60    7.70
  14  -9   0   55.59    7.80
  14  -9   0   49.80    7.50
  14   9   0   40.10    6.50
 -15  -9   0    8.50    5.50
  15  -9   0    6.20    4.10
  15  -9   0    1.60    4.70
  15  -9   0    2.70    4.50
  15   9   0   10.50    3.70
  16  -9   0   11.40    5.60
  16  -9   0   14.60    5.60
 -16  -9   0    7.30    6.90
  16   9   0   20.50    4.40
  17  -9   0    5.90    4.80
  17  -9   0    2.60    5.60
  17   9   0    2.90    3.40
  18  -9   0   20.50    6.60
  18  -9   0   12.00    5.40
  18   9   0   13.10    4.00
  19  -9   0    7.60    4.60
  19  -9   0    4.30    5.60
  19   9   0    5.10    2.90
  20  -9   0    8.60    4.40
  20  -9   0   10.40    5.60
  20   9   0    9.20    3.00
  21  -9   0    1.60    3.60
  21  -9   0   -1.50    4.60
  21   9   0    3.90    2.30
  22  -9   0   -5.30    4.10
  22  -9   0    2.10    3.20
  22   9   0   -0.10    1.80
   0 -10   0  100.29   13.20
  -1 -10   0   11.10    4.70
   1 -10   0   25.20    5.30
  -1 -10   0   26.40    5.80
  -2 -10   0   78.79   12.20
   2 -10   0   99.69   12.40
  -2 -10   0  106.99   13.10
  -3 -10   0   36.80    6.90
  -3 -10   0   27.50    6.60
   3 -10   0   36.30    7.30
  -4 -10   0   92.99   12.80
  -4 -10   0   84.99   12.40
   4 -10   0  118.89   13.30
  -5 -10   0   -4.30    3.20
  -5 -10   0    6.50    4.00
  -6 -10   0    8.70    5.00
  -6 -10   0   15.70    5.60
  -7 -10   0    9.20    4.80
  -7 -10   0   13.50    5.10
  -8 -10   0    5.10    4.50
  -8 -10   0   -1.70    3.90
  -9 -10   0   39.30    7.50
  -9 -10   0   35.00    7.50
 -10 -10   0   82.49   14.10
 -10 -10   0   86.19   12.80
 -11 -10   0    3.60    4.00
  11 -10   0    8.60    4.90
  11 -10   0   -1.90    4.00
 -11 -10   0    5.10    5.50
  11 -10   0    3.00    4.20
  11  10   0    0.30    3.00
  12 -10   0   44.40    7.30
  12 -10   0   44.00    7.80
  12 -10   0   40.30    7.00
 -12 -10   0   45.70    9.20
  12  10   0   27.60    5.70
 -13 -10   0   89.49   13.00
  13 -10   0   86.79   11.40
  13 -10   0  101.69   11.70
  13 -10   0   75.29   11.30
  13  10   0  100.39   11.00
 -14 -10   0   26.50    8.20
  14 -10   0   33.40    7.20
  14 -10   0   41.90    6.80
  14 -10   0   32.10    6.60
  14  10   0   49.30    6.50
  15 -10   0   28.60    6.10
  15 -10   0   34.90    7.10
  15 -10   0   23.00    6.00
  15  10   0   31.10    5.40
  16 -10   0  107.69   12.00
  16 -10   0   63.29   10.50
  16 -10   0   96.69   12.10
  16  10   0   97.29   10.80
  17 -10   0   18.20    6.10
  17 -10   0   12.70    5.10
  17  10   0    9.90    3.70
  18 -10   0   74.09    9.70
  18 -10   0   59.19   10.10
  18  10   0   88.19    9.30
  19 -10   0   10.20    4.30
  19 -10   0    6.50    5.50
  19  10   0    1.60    2.80
  20 -10   0   -0.80    4.70
  20 -10   0    2.30    3.50
  20  10   0    3.50    2.50
  21 -10   0    8.30    3.30
  21 -10   0    8.40    4.50
  21  10   0   14.00    2.60
   0 -11   0   -1.50    4.00
   1 -11   0   18.80    5.60
  -1 -11   0   25.10    6.00
  -2 -11   0  102.79   12.70
   2 -11   0   66.39   11.10
  -2 -11   0   86.39   12.10
  -3 -11   0  125.99   16.00
  -3 -11   0  142.59   16.90
   3 -11   0  118.29   15.70
  -4 -11   0   30.10    6.90
  -4 -11   0   15.90    6.20
   4 -11   0   31.70    7.20
  -5 -11   0  178.38   21.20
  -5 -11   0  196.28   21.70
  -6 -11   0   31.60    7.20
  -6 -11   0   30.90    7.20
  -7 -11   0  678.53   68.29
  -7 -11   0  686.23   67.99
   8 -11   0   12.30    5.00
   8 -11   0   18.20    6.10
  -8 -11   0   15.20    5.20
   8 -11   0   18.70    5.10
   8 -11   0   15.40    4.50
  -8 -11   0   20.90    6.50
  -8 -11   0   20.20    4.70
   8  11   0   17.00    4.20
   9 -11   0  244.48   27.00
   9 -11   0  240.98   26.80
   9 -11   0  247.48   26.60
  -9 -11   0  245.48   26.00
   9 -11   0  247.78   26.50
  -9 -11   0  295.87   28.00
  -9 -11   0  282.87   28.50
   9  11   0  261.67   26.10
 -10 -11   0   18.90    6.00
  10 -11   0    2.10    4.50
 -10 -11   0   16.50    4.20
 -10 -11   0   16.00    6.30
  10 -11   0    9.50    4.80
  10 -11   0    3.80    4.80
  10 -11   0    9.50    4.40
  10  11   0   15.30    3.90
 -11 -11   0  136.59   14.60
  11 -11   0  127.49   15.10
 -11 -11   0  158.28   18.50
  11 -11   0  134.49   15.40
  11 -11   0  131.09   15.60
  11 -11   0  137.89   15.50
  11  11   0  103.09   14.20
  11  11   0  123.69   14.60
 -12 -11   0   24.40    5.30
 -12 -11   0   30.80    8.40
  12 -11   0   26.10    5.90
  12 -11   0   33.30    6.70
  12 -11   0   20.50    5.60
  12  11   0   27.90    5.00
  13 -11   0   52.69    7.90
  13 -11   0   48.60    7.60
  13 -11   0   42.20    8.00
 -13 -11   0   33.20    8.40
  13  11   0   46.30    6.90
  14 -11   0   61.49   10.40
  14 -11   0   81.69   10.50
  14 -11   0   78.29   10.30
  14  11   0  107.49   10.50
  15 -11   0   11.90    5.40
  15 -11   0    6.60    4.70
  15 -11   0    6.20    4.80
  15  11   0    9.70    3.70
  16 -11   0  131.59   16.30
  16 -11   0  144.39   15.60
  16 -11   0  113.09   15.10
  16  11   0  123.39   14.10
  17 -11   0   16.10    4.90
  17 -11   0   20.30    6.00
  17 -11   0   13.50    5.70
  17  11   0   18.20    4.00
  18 -11   0   40.20    6.70
  18 -11   0   49.00    7.90
  18  11   0   55.99    6.50
  19 -11   0   38.80    5.90
  19 -11   0   33.80    6.70
  19  11   0   37.90    5.00
  20 -11   0   17.40    5.20
  20 -11   0   25.10    4.20
  20  11   0   26.10    3.70
   0 -12   0  275.17   29.50
  -1 -12   0   12.60    5.40
   1 -12   0   16.60    5.60
   2 -12   0  368.76   37.10
  -2 -12   0  338.47   36.90
  -3 -12   0   42.10    8.20
   3 -12   0   47.10    8.90
  -3 -12   0   35.40    8.30
  -3 -12   0   44.70    6.20
   3 -12   0   42.40    7.70
   3  12   0   43.50    7.00
  -4 -12   0  442.66   43.90
  -4 -12   0  402.86   41.90
   4 -12   0  375.36   42.40
   4 -12   0  518.25   45.40
   4 -12   0  432.46   42.60
  -4 -12   0  433.66   43.80
  -4  12   0  409.76   42.10
   4  12   0  448.66   42.10
  -5 -12   0  111.09   14.90
  -5 -12   0   97.99   14.00
   5 -12   0  106.89   12.90
  -5 -12   0   97.19   11.90
   5 -12   0  105.89   12.90
   5  12   0  105.19   12.10
  -6 -12   0   31.90    5.40
  -6 -12   0   27.90    7.30
   6 -12   0   18.70    5.10
   6 -12   0   38.70    6.20
  -6 -12   0   31.10    7.70
   6  12   0   22.90    4.70
  -7 -12   0   28.90    7.40
  -7 -12   0   22.20    7.00
   7 -12   0   35.50    6.70
   7 -12   0   42.70    6.60
  -7 -12   0   42.80    6.00
   7 -12   0   19.50    5.40
   7  12   0   42.90    5.90
  -8 -12   0    2.30    5.20
  -8 -12   0    2.60    3.40
   8 -12   0    0.70    4.40
   8 -12   0    4.50    3.80
   8 -12   0    2.40    3.90
  -8 -12   0    1.10    4.70
   8 -12   0    0.60    4.40
   8  12   0   -1.00    2.70
  -9 -12   0   -2.90    3.10
   9 -12   0    8.70    5.00
   9 -12   0    5.50    4.70
  -9 -12   0    4.70    5.60
  -9 -12   0   11.10    5.60
   9 -12   0    3.30    3.80
   9 -12   0    3.60    4.00
   9  12   0    1.00    3.00
  10 -12   0   18.30    5.80
  10 -12   0   23.80    5.30
  10 -12   0   17.60    4.90
  10 -12   0   20.40    5.30
 -10 -12   0   20.10    8.50
 -10 -12   0   24.30    4.90
 -10 -12   0   18.70    6.90
  10  12   0   14.20    4.00
 -11 -12   0   35.00    5.90
  11 -12   0   30.70    6.30
  11 -12   0   26.20    6.50
 -11 -12   0   30.90    7.20
  11 -12   0   30.90    6.30
  11 -12   0   36.70    6.40
  11  12   0   42.10    5.70
  11  12   0   27.10    5.80
  12 -12   0   55.29    8.20
  12 -12   0   49.90    7.70
  12 -12   0   33.10    8.60
 -12 -12   0   65.79    7.60
  12 -12   0   43.30    8.20
  12  12   0   52.89    7.10
  13 -12   0   63.49    8.00
  13 -12   0   54.29    8.20
 -13 -12   0   36.50    6.00
  13 -12   0   41.20    7.20
  13  12   0   33.70    6.00
  14 -12   0   44.00    7.20
  14 -12   0   30.20    5.80
  14 -12   0   25.90    5.80
 -14 -12   0   12.10    4.10
  14  12   0   28.60    4.90
  15 -12   0   -7.90    4.60
  15 -12   0   -1.90    4.00
  15 -12   0    4.30    4.30
  15  12   0   -0.10    2.80
  16 -12   0   61.19    8.70
  16 -12   0   67.39    8.90
  16 -12   0   65.39    9.40
  16  12   0   70.59    8.30
  17 -12   0   14.50    5.20
  17 -12   0   -6.20    3.90
  17 -12   0    0.80    3.50
  17  12   0    3.60    2.60
  18 -12   0   51.69    7.50
  18 -12   0   40.20    6.40
  18  12   0   50.99    6.00
   0 -13   0   -8.80    4.50
   0 -13   0   -0.30    2.70
   0 -13   0    0.40    3.30
   0  13   0   -1.70    2.80
  -1 -13   0   -1.10    2.80
   1 -13   0    0.10    4.90
   1 -13   0    0.40    2.70
   1 -13   0   -1.60    3.30
  -1 -13   0   -0.40    3.80
  -1 -13   0   -0.50    4.80
  -1  13   0   -0.90    2.70
   1  13   0   -0.50    2.90
   2 -13   0    2.50    3.60
  -2 -13   0    7.20    3.30
   2 -13   0    6.00    5.60
   2 -13   0    6.00    2.90
  -2 -13   0   11.30    5.70
   2  13   0    8.50    3.50
  -2  13   0    2.90    3.00
   3 -13   0   -2.40    3.70
   3 -13   0    0.90    3.60
  -3 -13   0   -3.00    4.40
  -3 -13   0    2.40    2.70
   3 -13   0  -10.30    4.70
   3  13   0    1.10    2.90
  -3  13   0    3.70    3.00
   4 -13   0   76.89   10.40
  -4 -13   0   68.59   12.40
  -4 -13   0   92.89   12.40
  -4 -13   0   78.39    9.60
   4 -13   0   90.09   10.80
  -4  13   0   75.19    9.60
   4  13   0   95.39   10.30
  -5 -13   0    6.70    5.20
  -5 -13   0    7.00    3.20
   5 -13   0    8.80    4.00
   5 -13   0    9.20    4.00
  -5 -13   0    3.70    6.10
   5  13   0    2.80    2.90
  -5  13   0    6.70    3.50
  -6 -13   0   30.50    8.40
  -6 -13   0   62.89    9.30
   6 -13   0   38.90    6.40
   6 -13   0   30.80    6.20
  -6 -13   0   44.20    6.00
   6  13   0   26.00    5.20
  -7 -13   0    1.70    3.10
  -7 -13   0   -6.00    5.00
   7 -13   0    8.90    4.10
  -7 -13   0   -4.30    4.80
   7 -13   0    3.70    3.80
   7  13   0   -0.20    2.70
  -8 -13   0   24.80    4.80
  -8 -13   0   22.30    6.90
  -8 -13   0   29.70    7.90
   8 -13   0   18.60    5.30
   8 -13   0   22.70    5.70
   8 -13   0   33.00    6.00
   8  13   0   26.90    4.80
   9 -13   0   20.40    4.90
   9 -13   0   25.10    8.60
   9 -13   0   11.30    4.80
   9 -13   0   19.00    5.20
  -9 -13   0   13.40    4.20
   9  13   0   13.70    3.80
  10 -13   0   17.00    5.70
  10 -13   0   15.80    4.90
  10 -13   0   10.70    4.80
  10 -13   0   16.50    5.10
 -10 -13   0   12.50    3.80
  10  13   0   11.80    3.70
 -11 -13   0   30.70    5.20
  11 -13   0   28.40    6.00
  11 -13   0   35.80    7.10
  11 -13   0   33.90    6.10
  11 -13   0   43.00    6.80
  11  13   0   23.80    5.00
  12 -13   0    4.10    4.10
 -12 -13   0    6.00    3.10
  12 -13   0    7.30    4.40
  12 -13   0    8.20    4.30
  12  13   0   -0.10    2.70
  13 -13   0   56.09    8.20
  13 -13   0   72.69    8.60
  13 -13   0   60.49    8.90
 -13 -13   0   53.49    7.40
  13  13   0   53.69    7.40
  14 -13   0    8.90    5.20
 -14 -13   0   14.10    3.60
  14 -13   0   17.00    4.90
  14 -13   0    4.70    4.20
  14  13   0   16.80    3.50
  15 -13   0   30.30    6.20
 -15 -13   0   26.00    4.20
  15 -13   0   23.80    4.90
  15 -13   0   30.70    5.80
  15  13   0   23.30    4.50
  16 -13   0    9.50    4.60
  16 -13   0    1.60    4.30
 -16 -13   0    6.30    2.50
  16 -13   0    7.00    3.50
  16  13   0    6.50    2.90
  17 -13   0   -0.30    2.70
  17 -13   0   -0.80    4.20
  17 -13   0   -6.60    3.60
  17  13   0    1.40    2.40
   0 -14   0   52.79    9.80
   0 -14   0   63.99    7.70
   0 -14   0   67.09    9.00
   0  14   0   59.49    8.10
  -1 -14   0    2.60    3.00
  -1 -14   0    0.10    4.00
   1 -14   0   -2.10    5.10
   1 -14   0   -0.10    3.90
  -1 -14   0    0.80    5.10
  -1  14   0    7.20    3.30
   1  14   0    1.40    2.80
  -2 -14   0  178.78   19.20
  -2 -14   0  187.28   21.70
   2 -14   0  133.09   20.90
   2 -14   0  188.38   20.30
  -2  14   0  193.08   19.50
   2  14   0  210.08   19.50
  -3 -14   0   26.90    5.00
   3 -14   0   32.90    6.00
  -3 -14   0   33.40    7.70
   3  14   0   18.40    4.80
  -3  14   0   31.80    5.40
  -4 -14   0   85.49   14.60
  -4 -14   0   96.79   10.60
   4 -14   0   82.59   10.90
   4 -14   0   73.39   10.80
  -4  14   0   89.99   10.70
   4  14   0  100.49   11.00
   5 -14   0    0.40    4.20
  -5 -14   0    0.40    2.70
   5 -14   0   -2.70    3.60
  -5  14   0   -3.00    2.80
   5  14   0   -3.70    2.60
   6 -14   0   13.40    4.80
   6 -14   0   13.00    4.50
  -6 -14   0    8.60    3.40
  -6  14   0    4.30    3.40
   6  14   0   11.40    3.70
   7 -14   0    0.00    4.00
  -7 -14   0    3.60    3.00
   7 -14   0    1.20    3.80
   7  14   0    5.80    3.40
   8 -14   0    4.00    4.00
  -8 -14   0    5.10    3.20
   8 -14   0    2.40    4.20
   8  14   0    4.60    3.10
   9 -14   0   11.80    4.80
   9 -14   0   20.50    4.90
  -9 -14   0   17.60    3.90
   9 -14   0   29.90    5.60
   9  14   0   18.00    4.10
 -10 -14   0   16.40    3.90
  10 -14   0   21.50    5.10
  10 -14   0   16.30    4.80
  10 -14   0   21.90    5.00
  10  14   0   25.70    4.40
 -11 -14   0   27.70    5.20
  11 -14   0   48.10    6.50
  11 -14   0   38.20    7.90
  11 -14   0   44.90    6.60
  11 -14   0   38.80    6.10
  11  14   0   43.90    5.90
  12 -14   0   35.10    6.40
 -12 -14   0   41.50    5.30
  12 -14   0   29.60    5.50
  12 -14   0   39.00    6.00
  12 -14   0   19.00    5.20
  13 -14   0   61.39    7.80
  13 -14   0   46.20    7.80
 -13 -14   0   65.89    7.00
  13 -14   0   44.10    7.00
  13  14   0   53.59    6.90
  14 -14   0   32.30    5.50
 -14 -14   0   20.60    3.70
  14 -14   0   19.50    5.10
  14 -14   0   23.70    4.40
  14  14   0   23.80    4.10
  15 -14   0   23.20    4.80
 -15 -14   0   25.00    3.70
  15 -14   0   22.10    4.20
  15 -14   0   14.40    4.80
  15  14   0   31.60    4.20
   0 -15   0    2.70    4.20
   0  15   0    1.10    2.80
  -1 -15   0   -1.00    4.30
   1 -15   0    1.20    4.10
   1  15   0    4.60    3.10
  -1  15   0    5.20    3.30
  -2 -15   0    1.50    2.80
   2 -15   0    4.00    4.10
  -2  15   0    0.20    2.90
   2  15   0    5.20    3.20
  -3 -15   0   34.20    5.30
   3 -15   0   41.20    6.60
   3  15   0   30.80    5.50
  -3  15   0   34.00    5.50
  -4 -15   0    0.50    2.70
   4  15   0   -1.60    2.80
  -4  15   0    4.70    3.20
  -5 -15   0  112.49   12.30
   5 -15   0  115.09   13.10
   5 -15   0  120.89   13.60
  -5  15   0   95.49   12.20
   5  15   0  107.19   12.50
   6 -15   0    4.90    4.00
  -6 -15   0    0.50    2.70
   6 -15   0    1.00    3.80
  -6  15   0   -1.20    2.80
   6  15   0    0.10    2.90
   7 -15   0  228.98   21.60
   7 -15   0  188.98   21.20
  -7 -15   0  187.78   20.50
   7  15   0  206.18   20.80
   8 -15   0    0.60    3.60
   8 -15   0    2.10    3.80
  -8 -15   0   -3.90    2.30
   8  15   0   -2.60    2.90
   9 -15   0  184.88   18.90
  -9 -15   0  163.18   17.90
   9 -15   0  184.98   18.90
   9  15   0  170.38   18.20
  10 -15   0    4.10    3.70
 -10 -15   0   -1.00    2.40
  10 -15   0    6.90    3.80
  10  15   0   -1.40    2.60
 -11 -15   0  100.29   11.20
  11 -15   0  106.39   12.40
  12 -15   0   21.30    4.70
 -12 -15   0   26.40    3.90
  12 -15   0   14.70    4.10
  13 -15   0   59.19    9.10
 -13 -15   0   65.89    7.50
  13 -15   0   64.89    8.10
   0  16   0   81.79    9.60
   1 -16   0   11.60    4.80
  -1  16   0   15.10    3.60
   1  16   0   14.30    3.50
   2 -16   0  137.69   15.50
  -2  16   0  132.69   14.50
   2  16   0  136.29   14.60
   3 -16   0    8.60    4.00
   3  16   0    4.40    2.90
  -3  16   0    3.50    3.00
  -4 -16   0   78.49    9.10
   4 -16   0   74.79    9.70
   4  16   0   79.99    9.30
  -4  16   0   80.59    9.40
   5 -16   0   19.60    4.90
  -5 -16   0   29.10    4.30
   5  16   0   22.20    4.20
  -5  16   0   26.90    4.40
  -6 -16   0   16.50    3.40
   6 -16   0   17.20    4.60
   6 -16   0    6.80    3.90
  -6  16   0   15.60    3.40
   6  16   0   12.40    3.40
  -7 -16   0    4.30    2.60
   7 -16   0    5.30    3.70
   7 -16   0    1.10    3.50
   7  16   0    5.80    2.90
   8 -16   0   -6.30    3.10
  -8 -16   0    0.30    2.40
   8  16   0   -1.60    2.40
  -9 -16   0    0.30    2.20
   9 -16   0   -1.00    3.30
   9  16   0   -0.80    2.30
 -10 -16   0    7.00    2.50
  10 -16   0    4.10    3.60
  10  16   0   -0.10    3.20
   0  17   0   -0.70    2.30
  -1  17   0    3.30    2.50
   1  17   0    0.70    2.20
   2  17   0    5.60    2.40
  -2  17   0    3.40    2.50
   3  17   0    4.90    2.10
  -3  17   0   -1.00    2.30
  -4  17   0   12.60    2.80
   4  17   0    7.30    2.60
  -5  17   0    5.20    2.60
   5  17   0    4.90    2.20
   6  17   0    6.90    2.30
  25   0  -1    2.50    3.70
  24   0  -1   -2.80    3.80
  23   0  -1   -3.70    4.20
  22   0  -1    4.30    4.70
  21   0  -1   -2.50    4.20
 -21   0   1   -6.70    5.90
  20   0  -1   -3.60    4.00
 -20   0   1   -3.00    5.70
  19   0  -1   -1.50    4.60
 -19   0   1    0.90    5.60
 -18   0   1    6.40    5.00
 -17   0   1   -7.70    3.80
 -16   0   1    1.60    4.10
 -15   0   1    5.00    5.80
 -15   0   1    1.90    4.00
 -14   0   1   -0.10    4.40
 -14   0   1   -1.50    3.20
 -13   0   1   -3.80    2.50
 -13   0   1    1.30    3.50
 -12   0   1   -4.40    2.20
 -12   0   1   -1.30    3.10
 -11   0   1    0.80    2.60
 -11   0   1    4.70    3.30
 -10   0   1   -1.50    2.60
 -10   0   1   -0.10    2.60
  -9   0   1    1.60    2.80
  -8   0   1    0.20    2.40
   8   0  -1    0.00    2.10
   7   0  -1    0.00    2.00
  -7   0   1   -0.40    2.50
  -6   0   1    2.60    2.40
   6   0  -1    0.40    2.20
  -5   0   1    1.70    0.70
   5   0  -1    0.60    1.70
  -4   0   1    0.40    0.70
   4   0  -1   -0.10    1.50
   3   0  -1    0.80    1.00
  -3   0   1    0.90    0.70
  -2   0   1    3.30    0.70
   2   0  -1    1.40    0.70
  -1   0   1    0.00    0.40
   0   0   1    0.30    0.40
   0   0   1    0.00    0.30
   1   0   1   -0.60    0.70
   1   0   1    0.60    0.50
   2   0   1    0.00    1.00
   2   0   1    1.40    0.60
   3   0   1    2.00    1.60
   3   0   1    0.50    0.60
   4   0   1    0.80    1.90
   4   0   1   -0.20    0.50
   5   0   1    0.30    2.10
   6   0   1    2.50    2.30
  -6   0  -1    2.90    2.40
   7   0   1   -3.80    2.50
  -7   0  -1    0.70    2.70
   8   0   1    0.40    2.50
  -8   0  -1   -0.10    2.50
  -9   0  -1    3.10    3.10
   9   0   1    0.80    2.80
  -9   0  -1    1.60    2.40
 -10   0  -1    2.20    3.40
  10   0   1   -0.70    3.00
 -10   0  -1    1.10    2.40
 -11   0  -1   -4.10    2.20
 -11   0  -1    0.90    3.50
  11   0   1   -0.60    3.10
 -12   0  -1    1.00    2.80
 -12   0  -1   -0.50    3.70
 -13   0  -1   -0.60    3.00
 -13   0  -1    6.10    4.80
 -14   0  -1   -3.00    3.20
 -14   0  -1    0.50    4.40
 -15   0  -1   -3.70    4.10
 -16   0  -1   -1.60    4.50
 -17   0  -1   -4.70    4.90
 -18   0  -1    5.80    5.10
  18   0   1    1.10    4.50
  19   0   1    1.80    4.30
 -19   0  -1    2.80    5.60
 -19   0  -1    0.80    5.50
 -20   0  -1    2.50    3.40
 -20   0  -1    6.30    6.60
  20   0   1   -4.60    4.10
 -21   0  -1   -2.40    3.30
  21   0   1    2.70    4.40
  22   0   1   -2.30    4.10
 -22   0  -1   -4.00    3.30
  23   0   1    0.50    4.20
 -23   0  -1    2.70    3.30
  24   0   1    2.30    4.00
  25   0   1   -3.60    3.10
  25  -1  -1   13.30    4.20
  25   1  -1    9.70    4.00
  24  -1  -1   23.30    5.50
  24   1  -1   24.90    5.40
  23  -1  -1   59.79    9.30
  23   1  -1   66.39    9.20
  22  -1  -1   -0.80    4.30
  22  -1  -1    0.30    5.90
  22   1  -1    2.40    4.80
  21  -1  -1  104.49   12.60
 -21  -1   1   60.79   12.20
  21  -1  -1   93.89   12.00
  21   1  -1  111.89   12.90
  20  -1  -1   25.30    5.80
  20  -1  -1    8.60    5.80
 -20  -1   1   36.00    7.60
 -20   1   1   18.00    8.90
  20   1  -1   16.70    5.70
 -19  -1   1   73.99   11.10
  19  -1  -1   56.99    9.50
  19  -1  -1   52.99    8.90
  19   1  -1   70.19    9.50
 -19   1   1   66.69   10.40
  18  -1  -1   35.50    8.20
 -18  -1   1   39.20    8.40
 -18   1   1   32.10    7.90
 -17  -1   1   81.39   13.70
 -17  -1   1   79.39   10.80
 -17   1   1   63.09   10.40
 -16  -1   1   50.39    8.20
 -16  -1   1   47.90   10.10
 -16   1   1   47.30    8.10
 -15  -1   1   44.80    9.20
 -15  -1   1   28.40    6.20
 -15   1   1   27.40    6.10
 -14  -1   1  148.99   17.50
 -14  -1   1  115.89   14.40
 -14   1   1  113.19   14.40
 -13  -1   1   41.00    6.80
 -13  -1   1   38.70    8.30
 -13   1   1   54.39    7.50
 -13   1   1   59.99    9.00
 -12  -1   1  198.18   22.40
 -12  -1   1  216.38   21.40
 -12   1   1  201.98   21.30
 -12   1   1  201.58   22.40
 -11  -1   1  110.29   12.50
 -11  -1   1  121.89   13.80
 -11   1   1  114.39   12.60
  11   1  -1  127.89   13.40
 -11   1   1  103.39   13.20
 -10  -1   1  744.53   71.29
 -10  -1   1  755.72   70.39
  10   1  -1  728.73   70.79
 -10   1   1  693.23   70.29
 -10   1   1  704.03   70.99
  -9  -1   1  133.79   14.50
  -9  -1   1  130.69   14.10
  -9   1   1  120.99   14.30
   9   1  -1  132.29   14.00
  -8  -1   1  470.95   46.20
   8   1  -1  463.35   45.80
  -8   1   1  465.75   46.00
  -7  -1   1    2.90    2.50
   7   1  -1    4.00    2.30
  -7   1   1    1.50    2.40
  -6  -1   1  309.87   30.20
   6   1  -1  296.17   29.80
  -5  -1   1  567.94   55.79
   5   1  -1  603.44   56.39
  -4  -1   1    3.40    0.80
   4   1  -1    2.90    1.60
  -3  -1   1  115.19   11.20
   3   1  -1  113.29   11.40
  -2  -1   1  317.67   29.60
   2   1  -1  296.27   29.60
  -1  -1   1   94.89    9.20
  -1   1   1   92.79    9.20
   1   1  -1   91.59    9.10
   0  -1   1 1026.80   96.89
   0   1   1  998.10   96.89
   1  -1   1   54.89    5.80
   1   1   1   60.29    5.90
   2  -1   1 1674.73  158.48
   2   1   1 1640.04  158.68
   3  -1   1   28.10    3.80
   3  -1   1   25.70    3.10
   3   1   1   28.10    3.90
   4  -1   1  741.23   71.79
   4  -1   1  744.43   72.19
   4   1   1  760.12   71.59
   4   1   1  745.93   72.29
   5  -1   1   33.10    3.90
   5  -1   1   37.00    5.20
   5   1   1   39.40    5.10
   6  -1   1 1102.39  104.29
  -6  -1  -1 1055.19  104.39
   6   1   1 1084.59  104.29
  -7  -1  -1   -0.70    2.80
   7  -1   1    2.60    2.90
  -7   1  -1    1.50    2.50
   7   1   1   -1.90    2.40
  -8  -1  -1  209.48   21.10
  -8   1  -1  186.28   20.70
   8   1   1  210.78   21.00
  -9  -1  -1   61.39    7.50
  -9  -1  -1   61.09    8.30
   9   1   1   67.89    8.50
  -9   1  -1   46.10    7.60
 -10  -1  -1  196.58   20.30
 -10  -1  -1  208.78   19.40
  10   1   1  184.08   19.80
 -10   1  -1  165.68   19.80
 -10   1  -1  175.98   19.10
 -11  -1  -1  473.05   48.10
 -11  -1  -1  480.95   47.10
 -11   1  -1  477.45   47.80
  11   1   1  459.55   47.80
 -11   1  -1  489.75   47.00
 -12  -1  -1   13.00    4.90
 -12  -1  -1    1.40    3.20
  12   1   1    0.70    3.50
 -12   1  -1    1.80    3.20
 -12   1  -1    3.90    4.70
 -13  -1  -1   54.89    8.60
 -13  -1  -1   85.09   11.30
 -13   1  -1   60.59    8.70
  13   1   1   62.99    9.80
 -14  -1  -1   59.09    8.70
 -14  -1  -1   84.79   12.20
 -14   1  -1   51.19    8.50
 -15  -1  -1   34.80    9.30
 -15  -1  -1   50.99    8.10
 -15   1  -1   70.69    9.30
 -16  -1  -1   50.69    8.90
 -16  -1  -1   46.00   10.50
 -16   1  -1   43.80    8.50
 -17  -1  -1    0.50    4.70
 -17   1  -1    5.00    5.70
  18  -1   1   74.39   11.00
  18  -1   1   82.49   13.10
 -18  -1  -1   84.19   10.90
 -18  -1  -1  162.38   15.30
  18   1   1   87.59   10.20
  18   1   1   84.89   11.30
 -18   1  -1  117.09   13.40
 -19  -1  -1   47.70    8.80
  19  -1   1   31.50    6.30
  19  -1   1   46.40    9.80
 -19  -1  -1   40.20    6.20
 -19   1  -1   33.10    8.10
  19   1   1   25.40    6.40
 -20  -1  -1  105.79   12.60
  20  -1   1  110.89   13.20
 -20  -1  -1   98.49   14.10
  20   1   1  104.39   13.10
  21  -1   1    0.90    4.50
 -21  -1  -1    1.70    3.70
  21   1   1    4.20    4.50
 -22  -1  -1   23.50    4.90
  22  -1   1   26.20    5.80
  22   1   1   28.90    6.40
  23  -1   1   37.30    6.40
 -23  -1  -1   26.60    5.00
  23   1   1   38.00    6.50
  24  -1   1   27.30    5.40
 -24  -1  -1   15.20    3.60
  24   1   1   22.50    5.30
  25  -1   1   16.50    4.30
  25  -2  -1   12.10    4.10
  24  -2  -1   55.89    8.20
 -23  -2   1   39.80    5.80
  23  -2  -1   43.50    7.40
  23  -2  -1   41.50    7.40
 -22  -2   1    8.10    3.60
  22  -2  -1    4.60    4.60
  22  -2  -1    9.30    5.30
 -21  -2   1  204.88   27.50
  21  -2  -1  242.68   24.30
 -21  -2   1  224.18   23.50
  21  -2  -1  229.48   24.90
 -20  -2   1    0.10    3.60
 -20  -2   1   -2.90    5.00
  20  -2  -1    5.40    5.20
  20  -2  -1   -3.50    4.10
 -19  -2   1  179.38   19.70
  19  -2  -1  185.68   20.30
 -19  -2   1  209.28   21.90
  19  -2  -1  180.58   20.70
  18  -2  -1   39.00    6.70
  18  -2  -1   50.49    7.60
 -18  -2   1   18.10    8.80
 -18  -2   1   30.80    7.50
 -18  -2   1   42.70    7.90
  18   2  -1   28.00    6.20
 -17  -2   1  251.57   31.90
 -17  -2   1  312.07   30.40
 -16  -2   1  228.38   27.20
 -16  -2   1  269.47   26.00
 -16   2   1  222.78   25.50
 -15  -2   1  221.88   23.60
 -15  -2   1  243.98   25.80
 -15   2   1  205.48   23.50
 -14  -2   1  316.47   31.10
 -14  -2   1  275.37   29.00
 -14   2   1  263.67   28.70
 -13  -2   1   12.50    3.70
 -13  -2   1   14.10    5.00
 -13   2   1   15.20    4.00
 -12  -2   1   86.29   11.80
 -12  -2   1   75.99    9.70
  12   2  -1   74.49   10.50
 -12   2   1   72.69    9.50
 -11  -2   1   22.80    4.40
 -11  -2   1   15.20    4.80
  11   2  -1   27.20    5.20
 -11   2   1   24.80    4.50
 -10  -2   1   96.09   10.40
 -10  -2   1   77.89   11.10
  10   2  -1   83.79   10.60
 -10   2   1   82.99   10.00
  -9  -2   1  130.59   14.00
  -9  -2   1  122.89   12.80
  -9   2   1  106.09   13.10
   9   2  -1  122.49   13.30
  -8  -2   1    1.90    2.60
   8   2  -1    4.20    2.60
  -8   2   1    2.30    2.40
  -7  -2   1 1360.56  129.49
   7   2  -1 1323.57  129.09
  -6  -2   1    3.90    2.70
   6   2  -1    6.00    2.60
  -5  -2   1 1148.09  112.69
  -5  -2   1 1145.29  111.99
   5   2  -1 1219.88  112.49
  -4  -2   1    1.00    1.10
   4   2  -1    3.30    1.90
  -3  -2   1  247.28   24.80
   3   2  -1  263.07   25.00
  -2  -2   1   39.50    4.50
   2   2  -1   43.40    4.60
  -1  -2   1 3030.30  289.17
  -1   2   1 3057.79  289.27
   1   2  -1 2991.40  289.17
   0  -2   1    1.80    1.30
   0   2   1   -0.60    1.20
   0   2  -1    0.60    1.10
   1  -2   1 1156.48  108.29
   1   2   1 1100.49  108.29
   2  -2   1  351.06   33.90
   2   2   1  347.47   34.00
   3  -2   1   85.09    9.00
   3   2   1   89.89    9.40
   4  -2   1  982.30   96.89
   4   2   1 1039.60   97.29
  -5  -2  -1  271.47   27.60
   5  -2   1  267.07   26.90
   5   2   1  293.87   27.70
  -6  -2  -1    3.60    2.80
   6   2   1    7.50    3.50
   6   2   1    2.60    1.00
  -7  -2  -1  273.57   28.90
   7   2   1  294.97   28.70
  -8  -2  -1  360.56   37.30
   8   2   1  380.56   37.10
  -9  -2  -1  945.01   95.79
  -9  -2  -1  976.70   94.89
   9   2   1 1027.50   95.59
 -10  -2  -1  205.28   22.30
 -10  -2  -1  213.38   21.20
 -10   2  -1  189.68   21.00
  10   2   1  223.98   22.20
 -11  -2  -1  649.34   61.79
 -11  -2  -1  630.74   60.59
  11   2   1  600.04   61.29
 -11   2  -1  598.14   60.39
 -12  -2  -1   26.90    6.50
 -12  -2  -1   24.50    4.90
  12   2   1   18.40    5.20
 -12   2  -1   18.20    4.60
 -13  -2  -1  882.21   78.49
 -13  -2  -1  795.42   76.79
 -13   2  -1  772.82   76.59
  13   2   1  700.63   77.49
 -14  -2  -1    2.00    3.80
 -14  -2  -1   14.70    5.60
 -14   2  -1    1.80    3.60
 -15  -2  -1  488.05   49.70
 -15  -2  -1  504.55   48.10
 -15   2  -1  441.46   47.60
 -16  -2  -1   59.49   11.30
 -16  -2  -1   41.70    8.30
 -17  -2  -1   61.49    9.80
 -17  -2  -1   48.50   11.40
  18  -2   1   97.69   15.30
  18  -2   1  120.09   14.30
  18  -2   1  116.89   14.10
 -18  -2  -1  153.08   16.40
 -18  -2  -1  107.89   16.90
 -18  -2  -1  105.39   13.40
  18   2   1  122.59   12.80
  19  -2   1   24.50    5.60
 -19  -2  -1    6.10    6.20
 -19  -2  -1   13.70    4.40
  19  -2   1   24.90    6.50
  19  -2   1   28.40    8.20
  19   2   1   11.50    3.80
 -20  -2  -1  327.47   30.20
  20  -2   1  282.37   28.50
  20  -2   1  279.67   30.00
 -20  -2  -1  284.17   27.90
  20   2   1  241.98   27.10
 -21  -2  -1   -2.60    3.30
  21  -2   1    7.30    6.10
  21  -2   1   -0.40    4.40
 -22  -2  -1  248.08   26.10
  22  -2   1  275.67   26.80
  22  -2   1  249.88   27.60
 -23  -2  -1    7.90    3.20
  23  -2   1    0.50    4.00
  24  -2   1  148.89   16.40
  25  -2   1   20.70    4.50
  25  -3  -1   35.90    6.00
  24  -3  -1   -1.40    4.40
  24  -3  -1    5.10    3.90
  23  -3  -1   46.40    8.10
  23  -3  -1   63.69    8.50
  22  -3  -1    3.60    4.30
 -22  -3   1    9.40    3.50
  22  -3  -1    5.40    5.00
  21  -3  -1  136.89   15.70
 -21  -3   1  127.39   14.20
  21  -3  -1  112.69   15.90
  21  -3  -1  129.09   15.00
  20  -3  -1    7.60    7.50
 -20  -3   1    8.50    4.00
 -20  -3   1   18.20    6.20
  20  -3  -1    6.40    5.10
  20  -3  -1    8.30    5.00
  20   3  -1    9.00    3.20
  19  -3  -1  129.59   15.70
 -19  -3   1  138.49   15.10
 -19  -3   1  146.19   17.30
  19  -3  -1  164.38   17.90
  19  -3  -1  125.89   16.00
  19   3  -1  124.19   14.20
 -18  -3   1   51.09    9.20
 -18  -3   1   65.49    8.40
 -18  -3   1   68.49   12.60
  18  -3  -1   73.79    9.30
  18  -3  -1   54.19    8.40
  18  -3  -1   43.40   10.40
  18   3  -1   55.79    7.20
 -17  -3   1   33.60    9.50
 -17  -3   1   41.90    8.20
 -16  -3   1  169.48   19.00
 -16  -3   1  160.78   21.40
 -15  -3   1    8.50    4.30
 -15  -3   1    7.40    5.90
 -14  -3   1  234.38   26.30
 -14  -3   1  284.77   28.80
 -13  -3   1    2.80    4.50
 -13  -3   1    2.30    3.30
 -12  -3   1  189.08   21.00
 -12  -3   1  225.38   23.10
 -11  -3   1   14.20    4.10
 -11  -3   1   17.30    3.80
 -11  -3   1   15.00    5.00
  11   3  -1   14.40    4.40
 -10  -3   1  238.58   26.50
 -10  -3   1  236.98   25.30
 -10  -3   1  271.67   25.30
  10   3  -1  252.07   25.90
  -9  -3   1    7.40    3.50
  -9  -3   1    3.50    2.60
  -9  -3   1    4.10    2.50
   9   3  -1   -1.20    2.50
  -8  -3   1  179.88   19.10
   8   3  -1  175.58   18.60
  -7  -3   1   -0.60    2.40
   7   3  -1   -0.70    2.70
  -6  -3   1   83.09   10.10
   6   3  -1   88.49    9.80
  -5  -3   1    7.00    1.80
  -5  -3   1    7.10    2.90
   5   3  -1    5.40    2.60
  -4  -3   1    3.50    1.50
  -4  -3   1    1.40    2.20
   4   3  -1    1.60    1.90
  -3  -3   1  192.38   18.10
   3   3  -1  171.78   18.00
  -2  -3   1   15.30    2.70
  -2   3   1   14.40    3.00
   2   3  -1   14.40    2.60
  -1  -3   1  157.58   15.60
   1   3  -1  160.48   15.50
  -1   3   1  146.69   15.60
   0  -3   1  151.18   14.80
   0   3   1  143.39   14.80
   0   3  -1  145.39   14.70
   1  -3   1   47.90    5.90
   1   3   1   50.99    5.80
   2  -3   1  106.59   11.40
   2   3   1  112.99   11.40
   3  -3   1   77.49    9.00
   3   3   1   91.79    9.40
   4  -3   1 1104.19  106.19
  -4  -3  -1 1065.49  106.49
   4   3   1 1142.29  106.39
  -5  -3  -1   23.00    4.60
   5  -3   1   21.10    3.50
   5   3   1   26.30    4.40
  -6  -3  -1  493.35   52.79
   6   3   1  587.64   52.89
  -7  -3  -1    1.50    2.70
  -8  -3  -1  145.29   16.20
  -8  -3  -1  163.58   17.40
   8   3   1  171.08   17.30
  -9  -3  -1   70.69    8.40
  -9  -3  -1   65.29    8.40
  -9  -3  -1   62.69    9.30
   9   3   1   72.59    9.70
 -10  -3  -1  152.88   17.30
 -10  -3  -1  164.68   17.40
 -10  -3  -1  167.28   18.50
  10   3   1  178.58   18.30
 -11  -3  -1  114.39   13.30
 -11  -3  -1  128.39   15.70
  11   3   1  121.79   15.20
 -12  -3  -1    3.00    4.10
 -12  -3  -1   -0.70    2.70
  12   3   1    1.20    3.50
 -13  -3  -1    6.90    3.80
 -13  -3  -1   10.60    5.10
 -14  -3  -1   29.50    6.30
 -14  -3  -1   23.90    7.20
 -15  -3  -1    5.90    4.60
 -15  -3  -1    8.70    6.00
 -16  -3  -1   29.00    8.80
 -16  -3  -1   15.60    5.80
 -17  -3  -1   42.30    8.10
 -17  -3  -1   39.20   10.30
 -18  -3  -1   79.49    9.80
  18  -3   1   64.19   10.00
 -18  -3  -1   93.79   12.40
  18  -3   1   81.49   10.50
  18  -3   1   70.39   11.90
  18   3   1   68.29    8.80
  19  -3   1   46.50    8.30
  19  -3   1   69.29   10.60
 -19  -3  -1   51.79    7.30
  19  -3   1   54.09    8.40
 -19  -3  -1   40.40    8.50
  19   3   1   48.80    6.70
  20  -3   1  113.29   16.30
  20  -3   1  147.29   16.30
  20  -3   1  134.79   15.70
 -20  -3  -1  143.89   15.20
 -20  -3  -1  116.89   16.40
  20   3   1  138.59   14.20
  21  -3   1    5.30    5.00
  21  -3   1    6.10    4.70
 -21  -3  -1    0.20    3.60
  21  -3   1   -6.20    6.10
  21   3   1    3.40    2.70
  22  -3   1   21.60    5.40
 -22  -3  -1   29.50    5.00
  22  -3   1   14.70    6.80
  22  -3   1   34.20    8.30
  23  -3   1   14.70    4.90
  24  -3   1    4.60    3.90
  25  -3   1    9.00    3.50
  25  -4  -1   -2.90    3.40
  25  -4  -1   -0.60    3.00
  24  -4  -1    1.40    3.50
  24  -4  -1    4.30    4.20
  23  -4  -1   11.20    4.30
  23  -4  -1    6.60    5.60
  23  -4  -1   12.40    5.00
  22  -4  -1   14.80    5.10
  22  -4  -1    8.90    4.70
  22  -4  -1    1.80    6.00
  21  -4  -1    7.30    4.40
 -21  -4   1    4.30    3.40
  21  -4  -1    1.50    4.80
  21  -4  -1   -7.20    6.30
  21   4  -1    4.30    2.70
  20  -4  -1   19.90    5.50
 -20  -4   1   23.80    4.90
  20  -4  -1   18.20    5.70
 -20  -4   1   11.90    6.00
  20  -4  -1   32.90    8.50
  20   4  -1   22.70    4.00
  19  -4  -1   -4.50    4.80
  19  -4  -1    2.30    4.10
  19  -4  -1   -0.80    6.80
 -19  -4   1    4.60    5.70
 -19  -4   1    3.80    3.60
  19   4  -1    3.30    2.70
  18  -4  -1   18.40    7.50
 -18  -4   1   30.90    5.50
  18  -4  -1   12.40    5.40
 -18  -4   1   26.20    7.40
  18  -4  -1   30.00    5.90
  18   4  -1   23.60    4.40
 -17  -4   1   60.19   12.10
 -17  -4   1   43.20    8.20
 -16  -4   1   10.60    5.10
 -16  -4   1    6.90    6.20
 -15  -4   1   14.00    4.60
 -15  -4   1   10.60    6.60
 -14  -4   1   30.50    7.90
 -14  -4   1   16.70    5.00
 -13  -4   1    1.80    4.00
 -13  -4   1    2.40    3.30
 -13  -4   1   14.40    6.00
 -12  -4   1    3.80    3.00
 -12  -4   1    1.90    4.50
 -12  -4   1    3.90    3.00
 -11  -4   1   36.90    5.90
 -11  -4   1   41.80    8.00
 -11  -4   1   31.00    5.90
 -10  -4   1   15.60    4.30
 -10  -4   1   15.20    4.60
 -10  -4   1   12.70    3.50
  -9  -4   1   28.50    5.00
  -9  -4   1   22.30    4.30
  -9  -4   1   25.20    5.50
   9   4  -1   28.20    5.30
  -8  -4   1    4.60    2.40
  -8  -4   1    2.80    2.60
  -8  -4   1    5.10    3.20
   8   4  -1    6.60    3.60
  -7  -4   1   13.20    4.10
   7   4  -1   22.90    4.50
  -6  -4   1   60.99    8.20
   6   4  -1   61.69    7.90
  -5  -4   1  226.78   22.70
  -5  -4   1  227.48   23.40
   5   4  -1  233.48   23.10
  -4  -4   1   20.30    3.20
  -4  -4   1   18.40    3.70
   4   4  -1   14.50    3.30
  -3  -4   1  177.38   18.00
   3   4  -1  186.98   18.10
  -3   4   1  170.08   18.30
  -2  -4   1    7.10    2.40
   2   4  -1    7.20    2.30
  -2   4   1    7.20    2.60
  -1  -4   1    1.90    2.00
   1   4  -1    2.00    1.80
  -1   4   1    2.10    2.10
   0  -4   1   31.10    4.70
   0   4   1   34.10    4.80
   0   4  -1   32.50    4.60
   1  -4   1   61.79    6.70
  -1   4  -1   45.10    6.30
   1   4   1   49.90    6.50
   2  -4   1  332.87   30.40
   2   4   1  283.77   30.30
   3  -4   1   54.29    6.80
  -3  -4  -1   49.99    6.90
   3   4   1   60.89    7.20
  -4  -4  -1    5.90    2.80
   4  -4   1   10.80    2.70
   4   4   1    9.40    3.00
   5  -4   1    1.90    1.90
  -5  -4  -1    3.00    2.80
   5   4   1    1.50    2.90
  -6  -4  -1    3.60    2.90
  -7  -4  -1   27.20    5.50
  -7  -4  -1   36.70    5.50
   7   4   1   23.80    5.60
  -8  -4  -1   15.10    3.70
  -8  -4  -1   11.50    4.00
  -8  -4  -1    9.50    3.20
   8   4   1    9.00    4.10
  -9  -4  -1   61.39    8.10
  -9  -4  -1   52.09    7.20
  -9  -4  -1   50.19    8.30
   9   4   1   64.79    9.20
 -10  -4  -1   50.79    7.50
 -10  -4  -1   55.29    7.40
 -10  -4  -1   60.29    9.10
  10   4   1   57.09    8.70
 -11  -4  -1  159.28   17.30
 -11  -4  -1  151.38   15.60
 -11  -4  -1  124.89   15.50
  11   4   1  137.49   16.40
 -12  -4  -1   55.39    8.50
 -12  -4  -1   91.79   12.50
 -13  -4  -1   31.40    6.20
 -13  -4  -1   26.80    7.30
 -14  -4  -1    8.20    4.50
 -14  -4  -1    7.60    6.00
 -15  -4  -1   58.19   11.60
 -15  -4  -1   55.39    9.20
 -16  -4  -1   -3.00    6.40
 -16  -4  -1    4.40    4.80
  17  -4   1   19.20    7.50
 -17  -4  -1   25.10    9.10
 -17  -4  -1   22.90    5.20
  17  -4   1   26.30    5.90
 -17  -4  -1   28.10    7.20
  17  -4   1   27.60    6.10
  17   4   1   20.10    4.50
 -18  -4  -1   12.10    4.50
  18  -4   1   18.70    5.60
  18  -4   1    7.30    4.60
 -18  -4  -1   13.40    5.50
  18  -4   1    8.00    6.80
  18   4   1   10.20    3.60
 -19  -4  -1    2.50    3.70
  19  -4   1    0.50    4.80
 -19  -4  -1    7.80    5.90
  19  -4   1    3.30    4.20
  19  -4   1    6.70    6.90
  19   4   1    6.70    3.10
  20  -4   1   29.90    6.40
 -20  -4  -1   12.20    8.20
 -20  -4  -1   35.00    5.80
  20  -4   1   32.90    6.70
  20  -4   1   30.50    8.30
  20   4   1   28.20    4.80
  21  -4   1    7.10    6.50
  21  -4   1   17.50    5.50
  21  -4   1   10.50    4.60
 -21  -4  -1    1.10    3.40
  21   4   1    0.60    2.70
  22  -4   1   30.00    5.40
  22  -4   1   18.30    5.40
  22  -4   1   14.80    6.30
  22   4   1    6.90    4.20
  23  -4   1   10.70    5.10
  23  -4   1    4.50    4.10
  23  -4   1    4.90    4.20
  24  -4   1   10.70    4.20
  24  -5  -1   18.60    5.00
  24  -5  -1   21.00    4.70
  24  -5  -1   32.80    5.50
  23  -5  -1   63.69    9.50
  23  -5  -1   62.69    8.80
  23  -5  -1   85.59    9.60
  22  -5  -1   14.60    5.90
  22  -5  -1   10.40    5.20
  22  -5  -1    4.80    4.30
  21  -5  -1  111.19   14.00
  21  -5  -1   91.29   12.40
  21  -5  -1  116.29   12.80
  21   5  -1   95.99   11.20
  20  -5  -1    4.60    4.30
  20  -5  -1    4.60    4.80
  20  -5  -1    2.30    6.30
  20   5  -1    3.10    2.60
  19  -5  -1   93.79   12.70
  19  -5  -1   96.59   11.70
 -19  -5   1   85.49   10.60
  19  -5  -1   67.59   10.70
 -19  -5   1  113.79   13.90
  19   5  -1   91.69   10.30
  18  -5  -1   22.10    5.30
  18  -5  -1   12.10    5.30
 -18  -5   1   19.70    4.70
  18  -5  -1   13.70    7.00
 -18  -5   1   13.80    5.50
  18   5  -1   12.40    3.70
  17  -5  -1  121.59   12.70
  17  -5  -1   91.19   13.00
 -17  -5   1   85.29   15.90
 -17  -5   1  102.19   13.60
 -17  -5   1   95.29   11.30
  17  -5  -1   77.09   11.60
  17   5  -1   95.29   10.80
 -16  -5   1  108.99   15.70
 -16  -5   1   57.29   10.10
 -15  -5   1   36.70    9.30
 -15  -5   1   23.10    6.20
 -14  -5   1  249.48   27.80
 -14  -5   1  268.77   29.80
 -14  -5   1  276.07   27.70
 -13  -5   1    1.70    5.00
 -13  -5   1    1.90    3.70
 -13  -5   1    5.70    4.10
 -12  -5   1  620.94   59.19
 -12  -5   1  580.54   57.39
 -12  -5   1  554.64   57.59
 -11  -5   1   36.20    7.60
 -11  -5   1   38.20    6.50
 -11  -5   1   32.70    5.70
 -10  -5   1  842.32   84.09
 -10  -5   1  945.21   85.49
 -10  -5   1  822.32   83.69
  -9  -5   1   11.80    3.20
  -9  -5   1   14.70    4.90
  -9  -5   1   15.90    3.90
  -8  -5   1  247.48   26.50
  -8  -5   1  232.78   26.40
  -8  -5   1  293.37   27.90
  -8  -5   1  309.17   27.20
   8   5  -1  263.37   27.40
  -7  -5   1  114.29   13.10
  -7  -5   1  101.49   12.10
  -7  -5   1  121.39   12.70
   7   5  -1  122.59   13.10
  -6  -5   1  317.27   33.10
  -6  -5   1  323.27   32.60
   6   5  -1  340.47   32.90
  -5  -5   1   10.30    3.40
   5   5  -1   18.40    3.60
  -4  -5   1    2.20    2.30
  -4  -5   1    6.00    2.20
   4   5  -1   -1.60    2.00
  -4   5   1    2.00    2.60
  -3  -5   1  249.08   23.80
  -3  -5   1  222.68   23.90
   3   5  -1  234.88   23.80
  -3   5   1  242.68   24.10
  -2  -5   1  158.68   17.00
   2   5  -1  181.28   17.00
  -2   5   1  153.38   17.20
  -1  -5   1    3.40    2.40
  -1   5   1    3.20    2.50
   1   5  -1    3.60    2.50
   0  -5   1 1745.43  163.08
   0   5   1 1646.84  163.08
   0   5  -1 1697.23  162.98
   1  -5   1    4.00    2.40
  -1   5  -1   -0.50    2.10
   1   5   1    0.50    2.10
   2  -5   1 1351.86  130.09
  -2  -5  -1 1257.07  129.99
  -2   5  -1 1407.26  130.19
   2   5   1 1392.36  130.09
  -3  -5  -1   84.19   10.30
   3  -5   1   96.39   10.30
   3   5   1   89.09   10.30
   4  -5   1 1079.19  101.09
  -4  -5  -1  934.11  101.09
   4   5   1 1131.49  101.29
  -5  -5  -1   59.69    7.80
  -5  -5  -1   48.50    7.00
   5   5   1   55.29    7.60
  -6  -5  -1  874.01   82.29
  -6  -5  -1  795.82   82.69
   6   5   1  870.21   82.69
  -7  -5  -1   34.50    5.40
  -7  -5  -1   26.60    4.30
  -7  -5  -1   32.00    5.30
  -7  -5  -1   24.10    5.50
   7   5   1   24.40    5.60
  -8  -5  -1  248.88   24.90
  -8  -5  -1  237.28   26.10
  -8  -5  -1  260.67   25.50
   8   5   1  239.38   26.10
  -9  -5  -1   14.80    3.90
  -9  -5  -1    9.50    3.30
  -9  -5  -1   12.30    4.60
   9   5   1    6.50    4.80
 -10  -5  -1   76.89   11.60
 -10  -5  -1   88.29   10.80
 -10  -5  -1   85.19   10.10
  10   5   1   61.29   10.70
 -11  -5  -1  211.88   23.20
 -11  -5  -1  196.08   21.50
 -11  -5  -1  205.28   21.40
 -12  -5  -1   15.40    5.60
 -12  -5  -1    4.40    3.60
 -12  -5  -1    3.30    3.90
 -13  -5  -1  206.78   23.50
 -13  -5  -1  181.68   24.80
 -13  -5  -1  191.78   20.90
 -14  -5  -1   24.80    6.20
 -14  -5  -1   30.50    8.10
 -15  -5  -1  238.68   28.70
 -15  -5  -1  246.88   26.30
 -16  -5  -1   81.29   14.60
 -16  -5  -1   70.89   12.40
 -16  -5  -1   94.69   12.30
 -17  -5  -1   26.80    5.80
  17  -5   1   27.60    6.20
  17  -5   1   37.70    6.30
 -17  -5  -1   25.90    6.80
  17  -5   1   16.70    7.30
  17   5   1   24.70    4.90
  18  -5   1  114.69   16.40
 -18  -5  -1  138.99   15.70
  18  -5   1  158.38   16.80
 -18  -5  -1  129.99   17.00
  18  -5   1  142.09   16.20
  18   5   1  151.68   15.10
 -19  -5  -1   13.00    4.50
 -19  -5  -1   14.40    6.70
  19  -5   1   26.40    5.50
  19  -5   1   22.60    6.20
  19   5   1   26.10    4.50
 -20  -5  -1   89.79   10.70
  20  -5   1   90.89   12.70
  20  -5   1   91.49   11.60
  20  -5   1   98.09   11.60
  20   5   1   71.59    9.70
  21  -5   1    7.70    4.90
  21  -5   1    1.90    3.90
  21  -5   1    1.00    5.80
  21   5   1    3.80    2.80
  22  -5   1   53.49    7.40
  22  -5   1   51.89    7.20
  22  -5   1   30.90    7.90
  22   5   1   41.70    5.50
  23  -5   1    3.80    3.80
  23  -5   1    5.80    4.90
  23  -5   1   13.40    4.50
  24  -5   1    4.50    3.60
  24  -5   1   14.20    4.30
  24  -6  -1   25.20    5.20
  24  -6  -1   37.10    5.60
  24  -6  -1   28.30    5.50
  23  -6  -1   29.20    6.60
  23  -6  -1   29.80    5.30
  23  -6  -1   39.70    6.30
  22  -6  -1   27.50    5.20
  22  -6  -1   16.90    6.40
  22  -6  -1   18.00    5.50
  22   6  -1   29.10    4.00
  21  -6  -1   88.49   10.10
  21  -6  -1   51.49    8.50
  21   6  -1   72.49    8.10
  20  -6  -1   13.10    4.20
  20  -6  -1    3.50    5.00
  20  -6  -1    4.30    6.30
  20   6  -1    4.30    2.90
  19  -6  -1  119.69   14.70
  19  -6  -1  139.39   15.40
  19  -6  -1  116.69   15.30
 -19  -6   1  100.09   15.50
  19   6  -1  134.39   13.60
  18  -6  -1    7.50    4.40
  18  -6  -1   13.30    6.30
 -18  -6   1   12.80    5.80
  18  -6  -1    2.70    4.70
  18   6  -1   10.80    3.40
 -17  -6   1   97.79   11.90
  17  -6  -1   79.39   10.30
  17  -6  -1   58.09   10.00
  17  -6  -1   91.99   10.40
  17   6  -1   58.59    8.50
  16  -6  -1  129.59   16.30
 -16  -6   1  141.09   15.40
  16  -6  -1  128.59   15.60
 -16  -6   1  162.78   20.50
 -16  -6   1  138.49   16.80
  16  -6  -1  139.19   16.10
  16   6  -1  135.09   14.70
 -15  -6   1  155.38   18.40
 -15  -6   1  183.08   22.30
 -15  -6   1  150.08   20.90
 -14  -6   1  177.08   24.50
 -14  -6   1  201.68   21.60
 -14  -6   1  188.48   21.00
 -13  -6   1   20.20    7.20
 -13  -6   1    5.80    4.30
 -13  -6   1   10.50    5.10
 -12  -6   1  187.88   21.20
 -12  -6   1  218.78   21.90
 -12  -6   1  188.88   23.10
 -11  -6   1    2.90    3.00
 -11  -6   1    3.80    3.90
 -11  -6   1    6.80    4.40
 -10  -6   1  155.28   18.00
 -10  -6   1  173.38   18.70
 -10  -6   1  192.18   20.10
  -9  -6   1  201.08   21.20
  -9  -6   1  188.78   21.20
  -9  -6   1  224.38   21.90
  -9  -6   1  212.48   22.60
  -8  -6   1   47.30    6.70
  -8  -6   1   64.49    8.90
  -8  -6   1   47.10    7.40
  -8  -6   1   49.70    7.00
  -7  -6   1  484.45   49.50
  -7  -6   1  517.25   49.90
  -7  -6   1  526.45   50.39
   7   6  -1  484.95   49.99
  -7   6   1  514.75   50.49
  -6  -6   1   32.40    5.30
  -6  -6   1   34.40    5.10
  -6  -6   1   32.90    5.80
   6   6  -1   23.70    5.30
  -6   6   1   22.60    5.40
  -5  -6   1 1300.37  130.59
  -5  -6   1 1351.46  130.19
  -5  -6   1 1299.27  130.39
  -5   6   1 1399.96  130.89
   5   6  -1 1414.36  130.59
  -4  -6   1   23.40    4.30
  -4  -6   1   22.30    4.30
  -4  -6   1   23.70    4.50
   4   6  -1   22.90    4.70
  -4   6   1   25.40    4.80
  -3  -6   1 1659.83  151.08
  -3  -6   1 1487.65  150.88
  -3  -6   1 1547.75  150.78
  -3  -6   1 1465.85  150.98
  -3   6   1 1667.43  151.38
   3   6  -1 1599.34  151.08
  -2  -6   1    1.10    2.40
  -2  -6   1    3.70    2.40
   2   6  -1    3.10    2.50
  -2   6   1   -1.30    2.30
  -1  -6   1 1242.78  122.89
   1   6  -1 1293.77  122.99
  -1   6   1 1283.97  123.09
   0  -6   1    3.00    2.40
   0   6  -1    1.80    2.40
   0   6   1   -2.20    2.10
   1  -6   1  723.93   69.99
  -1  -6  -1  697.43   69.69
   1   6   1  706.43   69.89
  -1   6  -1  745.23   69.99
   2  -6   1   64.19    8.80
  -2  -6  -1   71.39    9.00
  -2  -6  -1   68.39    8.50
  -2   6  -1   68.79    9.00
   2   6   1   73.99    9.00
   3  -6   1   87.19    9.90
  -3  -6  -1   77.49    9.60
  -3  -6  -1   84.29    9.60
  -3  -6  -1   75.99   10.20
   3   6   1   86.09   10.70
  -3   6  -1   96.99   10.40
  -4  -6  -1  198.18   19.70
  -4  -6  -1  182.58   19.80
  -4  -6  -1  178.78   20.20
  -4   6  -1  187.78   20.20
   4   6   1  208.58   20.30
  -5  -6  -1    2.60    3.20
  -5  -6  -1    7.80    3.30
  -5  -6  -1    9.00    3.00
   5   6   1   11.10    3.60
  -6  -6  -1  172.38   18.40
  -6  -6  -1  166.58   18.20
  -6  -6  -1  168.98   18.90
   6   6   1  196.38   19.30
  -7  -6  -1  205.98   21.60
  -7  -6  -1  225.18   22.30
  -7  -6  -1  211.88   21.50
  -7  -6  -1  185.58   21.00
   7   6   1  206.08   21.90
  -8  -6  -1  249.68   23.90
  -8  -6  -1  213.38   23.20
  -8  -6  -1  254.47   24.80
  -8  -6  -1  207.38   23.20
   8   6   1  226.68   24.60
  -9  -6  -1  619.44   62.49
  -9  -6  -1  647.04   62.99
  -9  -6  -1  688.53   64.09
   9   6   1  607.24   63.69
 -10  -6  -1   77.99    9.50
 -10  -6  -1   72.09   11.40
 -10  -6  -1   63.99    9.70
 -11  -6  -1  303.67   30.10
 -11  -6  -1  269.97   28.40
 -11  -6  -1  252.87   27.80
 -12  -6  -1   10.50    4.80
 -12  -6  -1   14.40    6.00
 -12  -6  -1   -0.60    3.70
 -13  -6  -1  195.78   22.20
 -13  -6  -1  200.38   22.00
 -13  -6  -1  214.48   24.80
 -14  -6  -1    3.80    6.50
 -14  -6  -1    0.40    4.00
 -15  -6  -1  186.48   24.30
 -15  -6  -1  169.28   20.10
  16  -6   1    8.80    5.90
  16  -6   1   12.30    5.40
 -16  -6  -1   17.70    6.30
 -16  -6  -1   22.30    5.10
  16  -6   1   19.90    5.20
 -16  -6  -1   14.30   11.80
  16   6   1   17.30    3.90
  17  -6   1   53.79    8.00
 -17  -6  -1   52.49    7.60
  17  -6   1   42.90    8.60
 -17  -6  -1   58.89    9.60
  17  -6   1   41.20    7.50
  17   6   1   56.49    7.10
 -18  -6  -1  129.09   16.20
  18  -6   1  129.59   15.90
 -18  -6  -1  122.09   14.40
  18  -6   1  118.29   14.70
  18  -6   1  124.59   14.80
  18   6   1  127.69   13.90
  19  -6   1    8.30    5.00
  19  -6   1   14.00    6.70
  19  -6   1    1.50    3.80
  19   6   1    8.60    3.50
  20  -6   1   51.49    7.60
  20  -6   1   47.50    9.00
  20  -6   1   43.40    7.80
  20   6   1   53.09    6.70
  21  -6   1   44.90    7.20
  21  -6   1    2.80    3.40
  21  -6   1    3.00    4.50
  21   6   1    1.00    2.70
  22  -6   1   90.69   11.20
  22  -6   1   96.49   12.30
  22  -6   1   96.79   11.30
  22   6   1   90.59   10.10
  23  -6   1    3.50    3.80
  23  -6   1   10.30    3.80
  23  -6   1    8.70    4.90
  24  -6   1   43.30    5.70
  24  -6   1   24.20    6.30
  23  -7  -1   13.20    5.10
  23  -7  -1   24.50    4.60
  23  -7  -1    8.60    3.20
  22  -7  -1    6.10    4.20
  22  -7  -1   21.40    5.70
  22  -7  -1   -0.20    2.70
  22   7  -1    3.00    2.20
  21  -7  -1   46.60    7.20
  21  -7  -1   48.60    7.70
  21  -7  -1   57.99    9.40
  21   7  -1   54.29    6.50
  20  -7  -1    5.20    6.00
  20  -7  -1    4.70    3.60
  20  -7  -1    1.50    4.70
  20   7  -1    0.80    2.80
  19  -7  -1   40.20    7.10
  19  -7  -1   35.80    6.40
  19  -7  -1   37.30    8.00
  19   7  -1   29.40    5.30
 -18  -7   1   16.30    6.30
  18  -7  -1   12.80    5.20
  18  -7  -1   11.20    6.20
  18  -7  -1   15.00    4.80
  18   7  -1   16.30    3.90
 -17  -7   1    5.80    5.40
  17  -7  -1   -2.90    4.90
  17  -7  -1    4.70    4.60
  17  -7  -1    1.60    3.90
  17   7  -1    8.90    3.30
 -16  -7   1   72.79   10.90
  16  -7  -1   72.49   10.50
  16  -7  -1   58.79    9.40
  16   7  -1   77.19    9.10
  15  -7  -1   14.10    5.20
  15  -7  -1   21.80    5.60
 -15  -7   1   21.60    6.20
 -15  -7   1   24.90    9.80
 -15  -7   1   31.40    7.00
  15   7  -1   25.70    4.60
 -14  -7   1   89.09   12.80
 -14  -7   1  131.89   15.30
 -14  -7   1   87.49   15.00
 -13  -7   1    9.10    4.80
 -13  -7   1    6.00    5.00
 -13  -7   1   24.30    7.90
 -12  -7   1  116.29   17.40
 -12  -7   1  151.48   16.80
 -12  -7   1  114.99   14.80
 -11  -7   1    6.60    4.30
 -11  -7   1   16.10    5.80
 -10  -7   1   72.79   11.30
 -10  -7   1   55.59    9.10
  -9  -7   1   54.49    8.10
  -9  -7   1   52.19    9.00
  -9  -7   1   43.80    7.30
  -9   7   1   54.79    9.60
  -8  -7   1   14.80    4.10
  -8  -7   1   12.00    4.00
  -8  -7   1    9.90    4.70
  -8   7   1    8.00    4.20
  -7  -7   1   30.80    6.00
  -7  -7   1   42.30    7.20
  -7  -7   1   38.20    6.00
  -7   7   1   34.90    6.80
  -6  -7   1    4.10    2.80
  -6  -7   1    5.10    3.60
  -6  -7   1    5.60    3.00
  -6   7   1    7.50    3.60
  -5  -7   1    8.30    3.20
  -5  -7   1    7.20    3.20
   5  -7  -1    7.40    3.00
  -5  -7   1    8.90    3.60
  -5   7   1    4.20    3.20
   5   7  -1    4.60    3.40
  -4  -7   1   12.30    3.60
  -4  -7   1   22.70    4.20
   4  -7  -1   14.90    3.70
  -4   7   1    9.60    3.80
   4   7  -1   17.10    4.40
  -3  -7   1   17.90    4.30
  -3  -7   1   21.40    4.30
   3  -7  -1   17.00    3.90
   3   7  -1   17.10    4.30
  -3   7   1   14.60    4.40
  -2  -7   1   53.69    7.20
   2  -7  -1   45.60    6.80
  -2  -7   1   48.50    6.90
   2   7  -1   46.80    7.30
  -2   7   1   65.49    8.40
   1  -7  -1  133.59   15.20
   1  -7  -1  147.09   15.30
  -1  -7   1  147.89   15.30
  -1  -7   1  132.49   15.10
  -1   7   1  151.58   15.90
   1   7  -1  145.69   15.70
   0  -7   1   75.19    9.20
   0  -7   1   70.99    9.70
   0  -7  -1   83.39    9.90
   0  -7  -1   78.29    9.40
   0   7  -1   81.09   10.30
   0   7   1   84.99   10.30
  -1  -7  -1    7.70    3.30
   1  -7   1    6.00    2.80
  -1  -7  -1    8.50    3.00
   1   7   1    6.00    3.10
  -1   7  -1    7.20    3.30
  -2  -7  -1  132.59   14.80
  -2  -7  -1  133.09   15.00
   2  -7   1  137.19   14.90
  -2   7  -1  143.79   15.60
   2   7   1  150.08   15.50
  -3  -7  -1    6.00    3.10
   3  -7   1    1.10    2.70
  -3  -7  -1    7.60    3.10
  -3   7  -1    5.80    3.30
   3   7   1    5.80    3.00
  -4  -7  -1  128.29   14.50
  -4  -7  -1  111.29   13.70
  -4  -7  -1  132.39   13.90
   4  -7   1  113.19   13.60
   4   7   1  153.38   14.90
  -4   7  -1  130.69   14.50
  -5  -7  -1   38.40    5.80
  -5  -7  -1   37.40    5.90
  -5  -7  -1   35.70    6.60
  -5   7  -1   25.00    5.70
   5   7   1   27.80    5.90
  -6  -7  -1  124.89   14.20
  -6  -7  -1  132.49   14.80
  -6  -7  -1  125.09   13.90
  -6   7  -1  126.29   14.60
   6   7   1  109.69   15.00
  -7  -7  -1   91.39   12.80
  -7  -7  -1   89.79   11.50
  -7  -7  -1   96.79   12.20
   7   7   1  100.49   13.10
  -7   7  -1   94.19   13.00
  -8  -7  -1   70.49    9.60
  -8  -7  -1   68.69   10.50
  -8  -7  -1   56.99    8.40
   8   7   1   78.69   12.40
  -9  -7  -1    1.60    3.20
  -9  -7  -1    0.50    4.10
 -10  -7  -1   63.89   11.20
 -10  -7  -1   55.99    8.90
 -11  -7  -1    6.20    5.70
 -11  -7  -1   15.00    5.20
 -11  -7  -1    1.30    3.90
 -12  -7  -1   26.10    6.70
 -12  -7  -1   44.30    9.80
 -12  -7  -1   39.60    7.00
 -13  -7  -1   -1.60    5.10
 -13  -7  -1   -7.70    5.70
 -13  -7  -1    6.90    4.90
 -14  -7  -1   12.30    7.70
 -14  -7  -1   18.40    6.40
 -14  -7  -1   12.80    5.60
 -15  -7  -1   27.70    6.90
  15  -7   1   20.90    5.80
 -15  -7  -1   41.40   11.20
  15  -7   1   20.60    5.70
  15  -7   1   32.00    6.30
  15   7   1   32.10    5.30
  16  -7   1   12.10    4.80
  16  -7   1   15.10    5.40
 -16  -7  -1   13.80    6.10
  16  -7   1   12.00    6.20
  16   7   1   18.80    4.00
  17  -7   1   15.00    5.10
  17  -7   1   17.10    5.40
  17  -7   1   20.20    6.30
 -17  -7  -1   10.20    5.90
  17   7   1   18.10    4.30
 -18  -7  -1   11.00    8.70
  18  -7   1   30.90    6.80
  18  -7   1   46.90    8.60
  18  -7   1   40.30    6.70
  18   7   1   35.80    5.80
  19  -7   1    7.20    4.00
  19  -7   1   11.80    6.60
  19  -7   1    6.10    4.70
  19   7   1    3.30    3.10
  20  -7   1   12.90    4.20
  20  -7   1   18.80    7.10
  20  -7   1   24.20    5.70
  20   7   1   25.00    4.30
  21  -7   1   13.20    3.70
  21  -7   1   10.40    4.70
  21  -7   1   13.00    6.30
  21   7   1    7.60    3.10
  22  -7   1   24.50    4.70
  22  -7   1   32.10    5.80
  22  -7   1   25.70    6.60
  22   7   1   27.30    4.00
  23  -7   1    4.90    3.60
  23  -7   1    6.00    3.30
  23  -7   1    7.50    4.50
  23  -8  -1    1.30    4.00
  23  -8  -1    6.70    3.40
  22  -8  -1    5.60    3.80
  22  -8  -1    6.40    4.90
  22   8  -1    3.70    2.00
  21  -8  -1    3.40    3.40
  21  -8  -1   -1.40    3.80
  21  -8  -1    1.70    5.30
  21   8  -1    2.40    2.50
  20  -8  -1   19.70    6.50
  20  -8  -1    7.10    4.70
  20   8  -1    7.70    3.20
  19  -8  -1   17.40    6.50
  19  -8  -1   27.40    6.10
  19   8  -1   19.60    4.40
  18  -8  -1   39.50    7.30
  18  -8  -1   34.50    7.60
  18   8  -1   33.20    5.60
  17  -8  -1   38.40    7.10
  17  -8  -1   35.70    7.60
  17   8  -1   65.39    7.30
  16  -8  -1    3.90    4.60
  16  -8  -1   14.70    5.30
 -16  -8   1    1.40    5.60
  16   8  -1    8.30    3.60
  15  -8  -1   -0.70    3.90
  15  -8  -1   -4.50    4.00
 -15  -8   1   -1.40    5.50
  15   8  -1    0.20    3.00
 -14  -8   1   29.40    7.80
  14  -8  -1   23.90    5.90
  14  -8  -1   30.60    6.10
 -14  -8   1   29.70    9.30
  14   8  -1   30.30    5.10
 -13  -8   1   71.49   10.90
 -13  -8   1   55.19   12.10
 -12  -8   1   81.09   11.80
 -12  -8   1   75.09   13.50
 -11  -8   1    0.50    4.30
 -11  -8   1   -0.20    5.10
 -10  -8   1   31.00    8.00
 -10  -8   1   31.00    7.00
  -9  -8   1    1.70    4.10
  -9  -8   1   -0.10    2.90
  -9  -8   1    4.30    3.70
  -8  -8   1   41.00    8.30
  -8  -8   1   45.20    8.00
  -8  -8   1   53.59    7.70
  -7  -8   1  154.18   16.50
  -7  -8   1  152.18   16.70
  -7   8   1  132.19   18.00
  -6  -8   1   19.10    4.70
  -6  -8   1   17.30    4.40
  -6   8   1   14.40    5.00
   5  -8  -1  269.47   26.60
  -5  -8   1  253.67   26.80
  -5  -8   1  259.97   26.80
  -5   8   1  253.07   27.50
  -4  -8   1   68.29    8.70
  -4  -8   1   47.40    7.80
   4  -8  -1   62.29    8.10
  -4   8   1   63.79    9.30
   4   8  -1   52.59    9.10
  -3  -8   1  286.67   28.90
   3  -8  -1  286.07   28.70
  -3  -8   1  269.57   28.70
   3   8  -1  273.77   29.10
  -3   8   1  296.17   29.60
  -2  -8   1   25.20    4.90
   2  -8  -1   25.30    5.10
  -2  -8   1   30.10    5.30
  -2   8   1   25.30    5.50
   2   8  -1   23.80    5.30
  -1  -8   1   86.09   10.20
  -1  -8   1   91.49   11.00
   1  -8  -1   85.29   10.70
   1  -8  -1   88.89   10.40
   1   8  -1   81.49   11.00
  -1   8   1   83.69   11.30
   0  -8  -1    4.50    3.00
   0  -8   1   13.00    3.50
   0  -8  -1   10.20    3.70
   0  -8   1   16.70    4.00
   0   8  -1    7.70    3.60
   0   8   1   13.90    3.90
  -1  -8  -1    7.60    3.20
   1  -8   1    7.30    3.00
  -1  -8  -1    8.20    3.20
   1   8   1    9.60    4.10
  -1   8  -1   11.60    3.90
  -2  -8  -1    3.90    2.90
   2  -8   1    4.50    2.90
  -2  -8  -1    5.30    3.30
  -2   8  -1    7.70    3.60
   2   8   1    0.20    2.90
  -3  -8  -1   26.80    5.00
   3  -8   1   26.60    4.90
  -3  -8  -1   23.30    5.20
  -3   8  -1   24.10    5.50
   3   8   1   24.40    5.60
   4  -8   1    4.50    3.30
  -4  -8  -1    6.30    3.40
  -4  -8  -1    7.90    3.40
  -4   8  -1    5.70    3.60
   4   8   1   13.00    4.30
  -5  -8  -1   16.60    4.10
  -5  -8  -1   12.50    4.10
  -5   8  -1   15.70    4.90
   5   8   1   14.70    4.70
  -6  -8  -1   57.69    8.70
  -6  -8  -1   71.99    9.00
   6   8   1   53.29    9.50
  -6   8  -1   60.39    9.50
  -7  -8  -1   23.10    6.10
  -7  -8  -1   17.90    4.90
  -7  -8  -1   36.60    5.90
  -7   8  -1   18.40    5.80
  -8  -8  -1    2.10    3.50
  -8  -8  -1   -3.10    4.20
  -8  -8  -1    1.90    3.40
  -9  -8  -1   65.49   11.80
  -9  -8  -1   82.09   11.00
  -9  -8  -1   89.99   11.80
 -10  -8  -1   66.49   12.70
 -10  -8  -1  109.89   13.20
 -11  -8  -1   87.89   14.90
 -11  -8  -1  111.89   14.40
 -12  -8  -1   58.09   11.80
 -12  -8  -1   57.79    9.90
 -13  -8  -1    5.00    5.50
 -13  -8  -1    6.40    7.90
  14  -8   1   18.70    5.60
  14  -8   1   17.40    5.00
 -14  -8  -1   17.90    6.90
 -14  -8  -1   -2.90    8.40
  14   8   1    9.90    4.00
  15  -8   1    8.40    4.20
  15  -8   1    8.60    5.00
 -15  -8  -1    6.60    6.10
  15   8   1   13.30    4.00
  16  -8   1   18.40    5.70
  16  -8   1   22.30    6.60
  16   8   1   25.20    5.00
  17  -8   1   19.80    6.00
  17  -8   1   24.80    6.90
  17   8   1   25.80    4.90
  18  -8   1   -2.70    4.80
  18  -8   1   11.50    6.60
  18   8   1    1.20    3.20
  19  -8   1    7.30    4.80
  19  -8   1    1.30    3.10
  19  -8   1    8.80    6.30
  19   8   1    0.20    3.00
  20  -8   1   33.30    7.00
  20  -8   1   23.00    4.50
  20  -8   1   21.00    5.40
  20   8   1   22.20    4.30
  21  -8   1   27.20    6.30
  21  -8   1   27.10    5.10
  21  -8   1   16.60    3.90
  21   8   1   19.30    3.70
  22  -8   1   -4.10    2.10
  22  -8   1    0.00    4.70
  22  -8   1    1.60    3.70
  22   8   1    2.50    2.00
  22  -9  -1    8.80    3.50
  22  -9  -1    9.30    4.50
  22   9  -1    8.60    2.20
  21  -9  -1  122.99   15.10
  21  -9  -1  121.89   14.00
  21   9  -1  127.89   12.90
  20  -9  -1   14.50    5.70
  20  -9  -1   -1.50    4.00
  20   9  -1    3.10    2.60
  19  -9  -1  138.09   16.10
  19  -9  -1  132.19   15.10
  19   9  -1  111.69   13.50
  18  -9  -1   45.00    8.50
  18  -9  -1   49.70    7.80
  18   9  -1   41.00    6.30
  17  -9  -1   38.10    7.10
  17  -9  -1   52.59    8.50
  17   9  -1   39.90    6.50
 -16  -9   1  102.09   14.80
  16  -9  -1  115.99   13.50
  16  -9  -1   96.89   13.30
  16   9  -1  106.29   12.20
  15  -9  -1   42.90    7.00
  15  -9  -1   38.10    6.90
  15  -9  -1   26.20    6.30
 -15  -9   1   37.20    8.30
  15   9  -1   43.60    6.30
  14  -9  -1  319.37   33.00
  14  -9  -1  326.17   33.40
  14  -9  -1  323.07   33.00
  14   9  -1  321.57   32.30
 -13  -9   1   -8.60    7.40
  13  -9  -1    4.80    4.40
  13  -9  -1    0.80    3.80
  13  -9  -1   -0.40    3.90
 -13  -9   1    2.40    5.80
  13   9  -1    1.10    3.40
 -12  -9   1  261.77   28.00
 -12  -9   1  247.28   30.10
 -11  -9   1    7.90    5.20
 -10  -9   1  492.65   51.69
 -10  -9   1  545.65   52.49
  -9  -9   1  128.89   15.50
  -9  -9   1  111.29   15.10
  -8  -9   1  454.15   45.60
  -8  -9   1  441.56   45.10
  -7  -9   1   41.90    7.30
  -7  -9   1   46.20    8.30
  -6  -9   1   89.49   12.40
  -6  -9   1  114.09   12.70
  -5  -9   1   25.90    5.60
   5  -9  -1   31.20    5.90
  -5  -9   1   19.50    5.20
   4  -9  -1    2.40    3.30
  -4  -9   1    0.60    3.20
  -4  -9   1   -0.20    3.10
  -4   9   1    2.90    3.50
  -3  -9   1   -4.30    2.40
   3  -9  -1   -1.10    3.10
  -3  -9   1   -1.00    2.80
  -3   9   1    1.80    3.60
  -2  -9   1   85.09   10.60
  -2  -9   1   89.59   10.90
   2  -9  -1   75.39   10.30
   2   9  -1   73.89   10.60
  -2   9   1   67.19   10.70
   1  -9  -1    2.80    3.00
  -1  -9   1   -0.50    3.00
  -1  -9   1    5.20    3.40
  -1   9   1    9.60    3.90
   1   9  -1    1.60    3.60
   0  -9   1  258.17   26.20
   0  -9  -1  267.27   26.50
   0  -9  -1  242.08   26.20
   0   9  -1  233.58   26.80
   0   9   1  263.37   27.10
   1  -9   1    2.90    3.40
  -1  -9  -1    2.90    3.10
  -1  -9  -1   -2.30    3.20
  -1   9  -1    9.20    3.90
   1   9   1    4.20    3.90
  -2  -9  -1  572.94   58.19
  -2  -9  -1  628.24   58.29
   2  -9   1  627.34   58.29
   2   9   1  551.04   58.69
  -2   9  -1  550.34   58.79
   3  -9   1    2.70    3.50
  -3  -9  -1   -1.30    3.10
  -3  -9  -1   -3.30    2.40
   3   9   1   -0.30    3.70
  -3   9  -1    2.10    3.70
   4  -9   1  406.16   41.20
  -4  -9  -1  452.25   41.60
  -4  -9  -1  391.06   41.20
  -4   9  -1  402.16   42.10
   4   9   1  393.66   42.10
  -5  -9  -1   11.50    4.00
  -5  -9  -1   11.70    4.30
  -6  -9  -1  608.64   62.69
  -6  -9  -1  656.43   62.69
  -7  -9  -1    2.80    3.90
  -7  -9  -1   -4.30    3.20
  -8  -9  -1  543.25   54.29
  -8  -9  -1  535.95   53.89
  -9  -9  -1    1.10    3.70
  -9  -9  -1    3.80    4.60
 -10  -9  -1   34.30    9.50
 -10  -9  -1   40.90    7.90
 -11  -9  -1    9.70    5.50
 -11  -9  -1   13.80    7.80
  12  -9   1    3.50    4.50
  12  -9   1    4.50    4.20
  12  -9   1    2.20    4.30
 -12  -9  -1   21.60    9.00
 -12  -9  -1   -1.80    4.50
  12   9   1    2.40    3.80
 -13  -9  -1  116.59   14.50
  13  -9   1   75.29   11.30
  13  -9   1  112.19   12.90
  13  -9   1   90.69   11.40
  13   9   1   79.29   10.50
  14  -9   1   -1.90    4.20
  14  -9   1    1.30    4.10
  14  -9   1   -0.60    4.10
 -14  -9  -1   -0.20    5.40
  14   9   1    2.70    3.20
  15  -9   1  161.88   18.70
 -15  -9  -1  179.88   21.40
  15  -9   1  126.99   18.90
  15  -9   1  174.78   19.50
  15   9   1  204.98   18.20
  16  -9   1  145.29   17.90
  16  -9   1  144.79   17.30
  16   9   1  147.49   16.10
  17  -9   1   60.29    8.90
  17  -9   1   61.49    9.90
  17   9   1   58.99    8.00
  18  -9   1  165.78   20.80
  18  -9   1  178.18   19.50
  18   9   1  172.58   18.20
  19  -9   1    8.70    4.80
  19  -9   1   30.50    6.60
  19   9   1   14.70    3.70
  20  -9   1   93.49   11.20
  20  -9   1   88.49   11.90
  20   9   1   95.09   10.40
  21  -9   1   -3.10    3.30
  21  -9   1    0.30    4.50
  21   9   1    0.40    2.20
  21 -10  -1   35.10    5.60
  21 -10  -1   42.10    6.70
  21  10  -1   44.70    5.10
  20 -10  -1    2.60    3.50
  20 -10  -1    9.60    5.40
  20  10  -1    3.20    2.40
  19 -10  -1   83.79   11.40
  19 -10  -1   79.79   10.50
  19  10  -1   96.69   10.10
  18 -10  -1   41.20    6.80
  18 -10  -1   35.30    7.40
  18  10  -1   31.00    5.40
  17 -10  -1  124.69   14.70
  17 -10  -1  129.39   15.40
  17  10  -1  107.09   13.30
  16 -10  -1   11.20    5.20
  16 -10  -1    5.60    4.60
  16 -10  -1    8.50    5.10
  16  10  -1   11.50    3.80
  15 -10  -1   21.00    5.30
  15 -10  -1   14.60    5.20
 -15 -10   1   22.40    7.40
  15 -10  -1   10.80    5.50
  15  10  -1   28.00    4.80
  14 -10  -1   66.59    8.80
  14 -10  -1   56.69    9.00
  14 -10  -1   50.29    8.20
 -14 -10   1   46.00    9.60
  14  10  -1   61.79    8.10
  13 -10  -1   22.90    5.50
 -13 -10   1   38.70    8.20
  13 -10  -1   22.90    5.70
  13 -10  -1   32.80    6.50
  13  10  -1   23.30    5.10
  12 -10  -1  143.59   16.00
  12 -10  -1  136.19   15.90
 -12 -10   1  122.29   16.90
  12 -10  -1  128.79   15.70
  12  10  -1  127.39   14.70
  11 -10  -1    9.90    4.70
  11 -10  -1   14.30    4.90
 -11 -10   1   16.20    6.10
  11 -10  -1   12.90    5.20
  11  10  -1   11.20    4.00
 -10 -10   1   45.60    8.30
 -10 -10   1   40.40    8.30
  -9 -10   1   91.79   13.40
  -9 -10   1   83.79   12.40
  -8 -10   1   30.50    6.50
  -8 -10   1   20.60    6.20
  -7 -10   1  210.78   23.40
  -7 -10   1  208.68   22.80
  -6 -10   1   28.00    6.00
  -6 -10   1   19.70    6.30
   5 -10  -1  445.86   47.20
  -5 -10   1  494.85   47.80
  -5 -10   1  474.45   47.50
  -4 -10   1   12.00    5.00
  -4 -10   1   11.20    4.70
   4 -10  -1   13.60    4.60
   3 -10  -1  647.14   63.19
  -3 -10   1  606.04   63.09
  -3 -10   1  659.93   63.29
  -2 -10   1   15.60    5.00
   2 -10  -1    0.40    3.40
  -2 -10   1    4.70    3.90
  -1 -10   1  242.98   25.40
   1 -10  -1  233.88   25.20
   0 -10   1    9.20    4.20
   0 -10  -1   -2.30    5.70
   0 -10  -1    1.30    3.60
  -1 -10  -1  106.89   14.40
   1 -10   1  113.19   14.70
  -1 -10  -1  137.59   15.40
  -2 -10  -1   -0.90    3.70
   2 -10   1   -2.20    3.40
  -2 -10  -1    0.30    3.10
   3 -10   1   35.30    7.30
  -3 -10  -1   67.39    9.50
  -3 -10  -1   57.39    8.60
  -4 -10  -1   24.60    6.00
   4 -10   1   29.80    6.20
  -4 -10  -1   28.70    6.30
  -5 -10  -1    5.00    4.20
  -5 -10  -1    3.40    4.10
  -6 -10  -1  116.09   14.10
  -6 -10  -1  100.19   13.90
  -7 -10  -1   98.39   13.70
  -7 -10  -1  102.59   13.60
  -8 -10  -1   12.30    5.50
  -8 -10  -1    9.90    4.70
  -9 -10  -1  461.85   46.30
  -9 -10  -1  448.86   46.60
  10 -10   1    5.50    7.10
 -10 -10  -1   20.10    6.60
  10 -10   1   14.50    5.80
  10 -10   1   14.80    5.00
 -11 -10  -1  282.07   28.90
  11 -10   1  245.78   27.40
  11 -10   1  286.37   27.30
  11 -10   1  260.17   27.40
 -11 -10  -1  263.47   26.50
  11  10   1  237.78   26.40
  11  10   1  251.87   26.70
  12 -10   1   12.60    5.00
  12 -10   1    6.40    4.80
  12 -10   1   10.90    4.80
 -12 -10  -1   14.40    6.40
  12  10   1    3.00    3.40
  13 -10   1  127.69   15.10
  13 -10   1  104.69   14.30
  13 -10   1  130.29   14.80
 -13 -10  -1  102.49   15.50
  13  10   1  123.29   13.40
  14 -10   1    8.10    4.60
 -14 -10  -1   15.20    6.30
  14 -10   1    8.40    5.10
  14 -10   1   11.30    4.90
  14  10   1    5.50    3.50
  15 -10   1  124.19   13.70
  15 -10   1  100.59   12.20
  15 -10   1   90.99   11.90
  15  10   1   85.59   11.20
  16 -10   1   68.99    9.50
  16 -10   1   56.49    9.90
  16 -10   1   56.19    8.90
  16  10   1   84.49    9.10
  17 -10   1  134.89   16.90
  17 -10   1  138.09   15.70
  17  10   1  126.79   14.50
  18 -10   1   49.80    8.30
  18 -10   1   41.60    7.20
  18  10   1   41.50    6.00
  19 -10   1   24.60    5.40
  19 -10   1   37.70    7.00
  19  10   1   26.80    4.60
  20 -10   1   58.09    8.70
  20 -10   1   70.59    8.30
  20  10   1   61.09    7.30
  21 -10   1    2.40    2.90
  21 -10   1    2.90    4.00
  21  10   1   -0.10    1.90
  20 -11  -1    2.00    2.90
  20 -11  -1   -2.10    4.30
  20  11  -1   -0.50    2.20
  19 -11  -1    7.70    5.00
  19 -11  -1    9.80    3.80
  19  11  -1    7.60    2.80
  18 -11  -1    2.30    4.90
  18 -11  -1    8.60    4.00
  18  11  -1   -0.10    2.60
  17 -11  -1    7.00    4.70
  17 -11  -1   23.80    6.10
  17 -11  -1   11.20    4.70
  17  11  -1   18.50    3.80
  16 -11  -1    8.00    4.30
  16 -11  -1   14.10    5.40
  16 -11  -1    3.70    4.30
  16  11  -1    3.90    3.20
  15 -11  -1   14.00    5.50
  15 -11  -1   23.80    6.00
  15 -11  -1   15.90    5.20
  15  11  -1   25.70    4.80
  14 -11  -1    9.60    4.70
  14 -11  -1   16.10    5.80
  14 -11  -1   21.80    5.40
  14  11  -1   17.90    4.30
 -13 -11   1   19.10    7.50
  13 -11  -1   16.00    5.50
  13 -11  -1   26.70    6.20
  13 -11  -1   27.10    6.00
  13  11  -1   31.50    5.20
 -12 -11   1    1.60    3.60
  12 -11  -1    3.90    4.30
 -12 -11   1    7.20    5.40
  12 -11  -1   -1.10    4.10
  12 -11  -1    5.50    4.20
  12  11  -1    6.30    3.10
  11 -11  -1   23.90    5.90
 -11 -11   1   14.20    4.40
 -11 -11   1   16.10    6.10
  11 -11  -1   12.30    4.80
  11 -11  -1   17.60    4.90
  11 -11  -1    8.80    4.70
  11  11  -1   16.40    4.00
  10 -11  -1    6.10    4.30
  10 -11  -1   12.00    5.10
 -10 -11   1   -2.90    4.20
  10 -11  -1    3.60    4.10
 -10 -11   1    7.70    5.90
 -10 -11   1    6.50    3.70
  10 -11  -1    9.20    4.40
  10  11  -1    1.50    3.30
  10  11  -1    4.00    3.50
   9 -11  -1   15.50    4.60
  -9 -11   1    2.50    4.90
  -9 -11   1    5.10    3.70
  -9 -11   1   19.70    5.90
   9 -11  -1    3.90    4.70
   9 -11  -1    6.40    4.70
   9 -11  -1   13.70    4.40
   9  11  -1    9.20    3.40
   8 -11  -1   13.00    4.30
  -8 -11   1    1.40    5.10
  -8 -11   1   -3.50    4.10
   8 -11  -1    1.30    3.30
  -8 -11   1    4.80    3.90
   8 -11  -1    1.60    6.10
   8  11  -1   -0.80    3.00
  -7 -11   1    8.60    4.90
  -7 -11   1    8.20    5.00
  -6 -11   1    0.10    4.80
  -6 -11   1   -1.50    4.50
  -5 -11   1   17.80    5.90
  -5 -11   1   11.00    5.40
  -4 -11   1   -0.10    4.50
   4 -11  -1    3.00    4.50
  -4 -11   1   -1.30    3.90
   3 -11  -1   52.19    8.30
  -3 -11   1   19.10    6.40
  -3 -11   1   41.60    7.50
   2 -11  -1   28.90    6.50
  -2 -11   1   21.30    6.60
  -1 -11   1   21.20    6.30
   1 -11  -1   21.00    5.90
   0 -11  -1   37.40    7.50
   0 -11   1   42.10    7.70
  -1 -11  -1   27.50    6.40
   1 -11   1   44.30    7.70
  -1 -11  -1   19.90    6.40
  -2 -11  -1   96.89   12.60
   2 -11   1   78.49   12.10
  -2 -11  -1   85.09   12.30
  -3 -11  -1   17.10    5.40
   3 -11   1    8.60    5.10
  -3 -11  -1    9.90    4.60
  -4 -11  -1   83.49   11.90
  -4 -11  -1   75.79   11.70
   4 -11   1   79.09   12.40
  -5 -11  -1   32.30    7.20
  -5 -11  -1   32.00    6.80
  -6 -11  -1   40.70    8.90
  -6 -11  -1   48.30    8.90
  -7 -11  -1   52.49   10.10
  -7 -11  -1   80.49   11.00
  -8 -11  -1   35.20    6.00
   8 -11   1   37.70    6.60
  -8 -11  -1   40.50    8.10
   8 -11   1   32.30    7.40
   8 -11   1   32.60    6.20
   8 -11   1   29.80    6.50
  -8 -11  -1   37.20    8.10
   8  11   1   44.40    6.20
   9 -11   1   34.30    6.90
  -9 -11  -1   14.10    6.70
   9 -11   1   33.30    6.80
  -9 -11  -1   20.70    6.20
   9 -11   1   19.30    5.10
  -9 -11  -1   31.40    5.50
   9 -11   1   28.00    5.80
   9  11   1   42.20    5.80
  10 -11   1   -2.60    4.20
 -10 -11  -1   -7.10    5.20
 -10 -11  -1   -2.90    3.10
  10 -11   1    0.10    4.10
  10 -11   1   -2.40    3.80
  10 -11   1    4.20    4.60
  10  11   1   -4.00    2.50
  11 -11   1   17.80    5.40
 -11 -11  -1   13.10    4.20
  11 -11   1   13.40    6.40
  11 -11   1   11.10    5.30
 -11 -11  -1   16.50    6.70
  11 -11   1   17.50    5.20
  11  11   1    5.30    3.60
  11  11   1   17.80    4.20
  12 -11   1    3.70    4.40
 -12 -11  -1   -0.30    5.30
  12 -11   1    5.00    4.50
  12 -11   1    5.10    5.00
 -12 -11  -1   -5.90    3.30
  12  11   1    1.70    3.50
 -13 -11  -1    5.40    3.70
 -13 -11  -1    3.80    5.20
  13 -11   1    2.20    4.20
  13 -11   1    2.70    5.10
  13 -11   1    4.90    4.70
  13  11   1    3.40    3.30
  14 -11   1   24.00    5.70
  14 -11   1   18.20    5.80
  14 -11   1   10.00    4.90
  14  11   1   11.80    4.00
  15 -11   1    7.10    4.70
  15 -11   1   -3.50    4.20
  15 -11   1    6.60    5.60
  15  11   1   -3.30    2.70
  16 -11   1   -2.70    4.40
  16 -11   1   15.50    6.00
  16 -11   1    2.90    4.70
  16  11   1    0.80    3.10
  17 -11   1    7.60    4.20
  17 -11   1   14.90    5.80
  17  11   1    6.10    3.20
  18 -11   1    4.80    3.70
  18 -11   1    5.60    5.20
  18  11   1    2.00    2.80
  19 -11   1    5.90    4.70
  19 -11   1    8.10    3.30
  19  11   1    8.70    2.80
  19 -12  -1    9.90    3.20
  19 -12  -1   25.90    5.10
  19  12  -1   15.50    3.00
  18 -12  -1   11.50    3.80
  18 -12  -1   15.80    5.20
  18  12  -1   15.80    3.50
  17 -12  -1   -8.30    4.10
  17 -12  -1   13.20    4.10
  17 -12  -1   20.20    5.40
  17  12  -1    8.90    3.10
  16 -12  -1   23.70    5.30
  16 -12  -1   19.40    4.90
  16 -12  -1   27.40    6.10
  16  12  -1   15.90    3.80
  15 -12  -1   30.60    5.80
  15 -12  -1   21.40    5.70
  15 -12  -1   38.60    6.80
  15  12  -1   28.40    5.00
  14 -12  -1   54.59    7.70
  14 -12  -1   44.20    7.80
  14 -12  -1   55.29    7.80
  14  12  -1   39.90    6.50
  13 -12  -1   25.70    6.40
  13 -12  -1   15.70    4.90
  13 -12  -1   27.80    5.60
 -13 -12   1   23.10    4.50
  13  12  -1   16.40    4.40
 -12 -12   1   58.49    8.90
  12 -12  -1   70.99    9.80
  12 -12  -1   65.79    9.50
  12 -12  -1   94.89   11.20
  12 -12  -1   84.29   10.20
  11 -12  -1    4.00    4.00
 -11 -12   1    1.00    5.40
  11 -12  -1    3.20    4.40
 -11 -12   1    4.90    3.60
  11 -12  -1   13.30    4.40
  11 -12  -1    1.50    4.70
  11  12  -1    2.20    2.90
  10 -12  -1   17.00    5.20
 -10 -12   1   11.40    6.00
 -10 -12   1   12.40    6.50
  10 -12  -1   10.50    5.10
  10 -12  -1   12.20    4.50
  10 -12  -1   20.60    4.90
 -10 -12   1   15.00    4.20
  10  12  -1   11.50    3.80
   9 -12  -1   25.30    5.40
   9 -12  -1   17.50    5.40
   9 -12  -1   26.40    5.60
   9 -12  -1   18.20    5.70
  -9 -12   1   21.10    4.70
  -9 -12   1   18.30    7.00
  -9 -12   1   20.10    7.50
   9  12  -1   23.20    4.80
   8 -12  -1    7.50    4.30
  -8 -12   1   18.60    7.30
   8 -12  -1    6.80    4.90
   8 -12  -1   12.40    5.10
  -8 -12   1    8.50    5.20
  -8 -12   1   18.60    4.30
   8 -12  -1   13.40    4.50
   8  12  -1   15.70    4.00
  -7 -12   1   16.10    6.30
   7 -12  -1   34.50    6.10
   7 -12  -1   31.10    6.70
  -7 -12   1   20.50    7.40
  -7 -12   1   30.30    5.20
   7 -12  -1   19.90    5.20
   7  12  -1   23.60    4.70
  -6 -12   1    9.30    6.00
   6 -12  -1    3.90    3.90
  -6 -12   1   17.20    6.00
   6 -12  -1    9.00    4.00
  -6 -12   1    4.30    3.50
   6  12  -1    1.80    2.90
  -5 -12   1  167.18   20.60
  -5 -12   1  191.98   19.90
   5 -12  -1  166.68   18.30
   5 -12  -1  155.18   18.30
  -5 -12   1  158.48   17.70
   5  12  -1  176.48   17.90
  -4 -12   1   52.69    9.00
   4 -12  -1   46.10    7.40
  -4 -12   1   51.29    6.70
   4 -12  -1   46.90    7.30
  -4 -12   1   41.30    8.80
   4 -12  -1   53.29    9.40
   4  12  -1   48.90    7.00
  -4  12   1   45.40    8.40
   3 -12  -1  169.08   19.70
  -3 -12   1  194.08   20.50
  -3 -12   1  161.38   18.30
   3 -12  -1  179.18   20.30
   3  12  -1  172.38   18.60
   2 -12  -1   24.70    6.70
  -2 -12   1   21.80    6.30
   1 -12  -1  129.79   17.40
  -1 -12   1  158.58   18.30
   0 -12  -1   19.90    6.00
   0 -12   1   18.40    5.90
  -1 -12  -1   61.59    9.70
   1 -12   1   51.79    9.70
  -2 -12  -1   37.40    7.30
  -2 -12  -1   25.20   11.00
   2 -12   1   26.70    7.30
   2  12   1   37.60    8.10
   3 -12   1   -3.80    3.50
  -3 -12  -1    3.80    5.30
   3 -12   1    3.30    5.40
  -3 -12  -1   11.20    5.50
  -3 -12  -1    3.20    3.00
   3  12   1    4.40    3.00
  -3  12  -1    3.20    3.90
  -4 -12  -1   55.19    7.20
   4 -12   1   44.20    7.40
  -4 -12  -1   76.19   10.50
   4 -12   1   54.89    7.80
  -4 -12  -1   51.69    9.20
  -4  12  -1   43.10    6.70
   4  12   1   47.00    6.90
   5 -12   1   20.00    5.10
   5 -12   1   15.60    5.30
  -5 -12  -1   25.50    4.70
  -5 -12  -1   38.00    7.40
   5 -12   1   17.00    5.00
  -5 -12  -1   20.50    6.80
  -5  12  -1   21.60    4.80
   5  12   1   17.50    4.40
  -6 -12  -1   10.70    3.80
  -6 -12  -1   17.00    5.60
   6 -12   1    7.60    4.20
  -6 -12  -1   12.50    5.40
   6 -12   1   10.80    4.40
   6 -12   1    5.30    3.80
   6  12   1   11.60    3.60
  -7 -12  -1   58.09    7.00
  -7 -12  -1   61.29    9.80
   7 -12   1   40.00    7.00
   7 -12   1   47.70    7.40
  -7 -12  -1   45.80    8.40
   7 -12   1   29.00    6.50
   7  12   1   47.20    6.60
   8 -12   1   10.70    4.50
  -8 -12  -1   30.90    5.00
   8 -12   1   20.80    5.40
  -8 -12  -1   23.00    6.50
  -8 -12  -1   14.20    5.90
   8 -12   1   15.30    5.10
   8  12   1   23.00    4.40
   9 -12   1   57.69    8.50
  -9 -12  -1   65.09   10.10
   9 -12   1   51.89    7.60
  -9 -12  -1   43.90    9.00
  -9 -12  -1   49.90    6.70
   9 -12   1   32.80    7.10
   9 -12   1   32.70    6.80
   9  12   1   48.00    6.70
 -10 -12  -1   67.69   11.50
 -10 -12  -1   78.09    9.80
  10 -12   1   88.09   11.00
  10 -12   1   70.49   10.60
  10 -12   1   94.29   10.90
  10 -12   1   66.69   10.10
  10  12   1   94.19   10.30
 -11 -12  -1   74.89   11.70
  11 -12   1   75.19    9.60
  11 -12   1   60.29    8.90
 -11 -12  -1   52.39    8.00
  11 -12   1   56.49    9.60
  11 -12   1   72.69    9.50
  11  12   1   72.69    8.70
  12 -12   1   28.90    6.80
  12 -12   1   27.30    6.20
 -12 -12  -1   38.90    5.90
  12 -12   1   28.80    6.20
  12  12   1   34.30    5.80
  13 -12   1   17.70    5.90
  13 -12   1   25.50    5.80
 -13 -12  -1   20.50    4.40
  13 -12   1   18.10    5.30
  13  12   1   10.30    3.90
 -14 -12  -1    3.90    3.00
  14 -12   1    9.70    5.70
  14 -12   1    2.20    4.20
  14 -12   1   19.00    5.10
  14  12   1    1.70    3.00
 -15 -12  -1   -0.70    2.60
  15 -12   1   -0.80    4.30
  15 -12   1    0.50    4.10
  15 -12   1    0.60    5.20
  15  12   1    0.50    2.80
  16 -12   1    0.70    4.90
  16 -12   1   -3.70    3.40
  16 -12   1   -5.10    4.30
  16  12   1    4.10    2.80
  17 -12   1   -3.70    3.80
  17 -12   1   -1.30    3.40
  17 -12   1    8.30    5.10
  17  12   1    6.80    2.80
  18 -12   1   15.30    5.10
  18 -12   1   11.10    3.50
  18  12   1   15.20    3.20
  17 -13  -1    7.50    3.10
  17 -13  -1   10.50    4.40
  17 -13  -1   -1.00    3.80
  17  13  -1    5.10    2.60
  16 -13  -1   19.10    5.00
  16 -13  -1   14.60    5.00
  16 -13  -1   18.60    4.20
  16  13  -1   14.20    3.50
 -15 -13   1    6.40    2.70
  15 -13  -1    7.50    4.70
  15 -13  -1    6.90    4.30
  15 -13  -1    2.20    3.40
  15  13  -1   -1.70    2.90
  14 -13  -1   89.19   10.60
  14 -13  -1  113.49   11.20
  14 -13  -1   89.29   10.20
 -14 -13   1   62.09    8.90
  14  13  -1   65.69    9.10
 -13 -13   1   -1.00    2.60
  13 -13  -1   14.20    5.20
  13 -13  -1    7.60    4.40
  13 -13  -1    4.30    4.10
  13  13  -1    2.20    2.80
 -12 -13   1  119.39   13.70
  12 -13  -1  123.39   15.60
  12 -13  -1  112.79   14.60
  12 -13  -1  150.18   15.30
  12 -13  -1  120.89   14.60
  12  13  -1  123.19   13.60
 -11 -13   1    4.50    3.20
  11 -13  -1    8.10    4.20
  11 -13  -1    1.60    4.70
  11 -13  -1    3.50    4.40
  11 -13  -1    7.70    4.30
  11  13  -1    2.70    4.20
  10 -13  -1  119.69   15.20
  10 -13  -1  117.79   14.90
 -10 -13   1  125.89   14.20
  10 -13  -1  138.89   15.50
  10 -13  -1  154.18   16.00
  10  13  -1  114.09   14.00
   9 -13  -1   48.60    8.30
  -9 -13   1   58.59    7.60
   9 -13  -1   60.59    8.50
   9 -13  -1   60.29    9.00
   9 -13  -1   45.40    7.70
   9  13  -1   58.69    7.50
  -8 -13   1  153.58   16.50
   8 -13  -1  146.89   17.30
   8 -13  -1  146.59   18.20
  -8 -13   1  176.98   19.20
  -8 -13   1  149.29   19.00
   8 -13  -1  147.89   17.20
   8  13  -1  155.68   16.50
  -7 -13   1  146.39   16.90
  -7 -13   1  114.89   13.80
   7 -13  -1  135.59   14.80
   7 -13  -1  129.29   14.80
  -7 -13   1  100.89   15.50
   7  13  -1  125.09   13.90
  -6 -13   1   48.40    9.50
  -6 -13   1   52.69    6.80
   6 -13  -1   42.70    7.00
   6 -13  -1   28.60    6.30
  -6 -13   1   38.80    8.20
   6  13  -1   53.19    6.70
   5 -13  -1    1.70    3.70
  -5 -13   1    6.00    6.10
  -5 -13   1    4.60    5.50
   5 -13  -1   -1.90    3.40
  -5 -13   1    1.20    2.80
   5  13  -1    0.70    2.80
  -4 -13   1    0.30    5.30
  -4 -13   1    5.10    3.10
   4 -13  -1    8.70    3.90
   4 -13  -1    3.50    3.90
   4  13  -1   11.50    3.50
  -4  13   1    5.90    3.40
   3 -13  -1   37.10    7.50
  -3 -13   1   43.30    8.70
  -3 -13   1   47.30    6.40
   3 -13  -1   42.20    8.90
   3 -13  -1   41.20    7.00
  -3  13   1   47.50    6.40
   3  13  -1   51.59    6.60
   2 -13  -1   63.79    8.00
  -2 -13   1   62.79   10.80
   2 -13  -1   57.09    8.70
  -2 -13   1   86.69    9.00
  -2 -13   1   60.29    9.20
   2 -13  -1   76.59   11.30
   2  13  -1   68.19    8.60
  -2  13   1   64.89    8.30
  -1 -13   1    1.30    4.00
   1 -13  -1   13.30    4.20
  -1 -13   1   13.70    5.60
   1 -13  -1    8.80    3.10
   1 -13  -1    8.40    5.10
  -1 -13   1    8.10    3.40
   1  13  -1    9.10    3.60
  -1  13   1   12.20    3.60
   0 -13   1  231.48   22.00
   0 -13   1  166.88   20.10
   0 -13  -1  179.28   20.00
   0 -13  -1  204.48   22.00
   0 -13  -1  184.18   19.30
   0 -13   1  195.08   19.30
   0  13   1  178.28   19.50
   0  13  -1  182.48   19.40
   1 -13   1   -0.70    2.70
  -1 -13  -1    0.10    5.10
   1 -13   1    0.20    3.80
  -1 -13  -1    5.10    2.90
  -1 -13  -1   -2.90    3.30
   1 -13   1   -1.70    4.60
  -1  13  -1    2.70    2.90
   1  13   1    4.30    2.90
   2 -13   1  412.56   41.80
  -2 -13  -1  394.36   39.40
   2 -13   1  419.06   40.30
  -2 -13  -1  406.96   41.50
   2  13   1  399.96   39.70
  -2  13  -1  378.16   39.60
  -3 -13  -1   10.40    3.30
  -3 -13  -1   12.10    6.00
   3 -13   1   12.40    4.40
   3 -13   1    6.70    4.30
   3 -13   1    2.50    5.20
   3  13   1   14.50    3.80
  -3  13  -1   10.40    3.50
   4 -13   1  397.06   43.70
   4 -13   1  439.76   44.00
  -4 -13  -1  426.86   45.50
  -4 -13  -1  462.95   45.50
  -4 -13  -1  454.95   43.30
   4  13   1  458.55   43.50
  -4  13  -1  440.06   43.40
  -5 -13  -1   13.20    3.60
   5 -13   1    8.50    4.20
  -5 -13  -1   16.80    6.40
  -5 -13  -1   10.00    6.60
   5 -13   1   12.80    4.50
  -5  13  -1    6.70    3.50
   5  13   1    7.00    3.60
   6 -13   1  380.76   37.10
   6 -13   1  356.46   36.90
  -6 -13  -1  327.47   38.30
   6 -13   1  357.96   36.90
  -6 -13  -1  387.16   36.40
  -6 -13  -1  382.46   38.40
  -6  13  -1  355.96   36.30
   6  13   1  366.16   36.40
   7 -13   1    0.70    4.00
  -7 -13  -1    0.50    5.30
  -7 -13  -1   -5.20    5.40
  -7 -13  -1    4.00    3.10
   7 -13   1    5.00    4.40
   7 -13   1    0.30    3.70
   7  13   1    5.00    3.00
   8 -13   1  212.28   20.90
   8 -13   1  175.58   20.70
  -8 -13  -1  130.49   21.00
   8 -13   1  224.68   20.90
  -8 -13  -1  206.28   19.90
  -8 -13  -1  123.69   21.10
   8  13   1  217.18   19.90
  -9 -13  -1   54.39    7.10
   9 -13   1   55.39    7.70
   9 -13   1   42.70    7.50
   9 -13   1   37.40    7.40
   9  13   1   46.90    6.80
  10 -13   1   18.40    5.10
  10 -13   1   20.50    5.50
  10 -13   1   25.00    5.50
 -10 -13  -1   15.00    4.30
  10  13   1   13.10    3.80
  11 -13   1   67.29    9.70
  11 -13   1   79.49   10.50
 -11 -13  -1   72.59    9.20
  11 -13   1   79.19    9.80
  11 -13   1   56.19    9.30
  11  13   1   82.79    9.30
 -12 -13  -1   11.20    3.40
  12 -13   1   13.20    4.80
  12 -13   1    4.80    4.80
  12 -13   1    4.10    4.10
  12 -13   1    5.90    4.40
 -13 -13  -1   47.30    7.20
  13 -13   1   68.79    8.50
  13 -13   1   62.39    8.40
  13 -13   1   65.39    9.20
  14 -13   1    8.10    4.10
 -14 -13  -1    8.70    2.90
  14 -13   1    3.30    5.00
  14 -13   1    9.70    4.70
  14  13   1    6.90    2.90
  15 -13   1   39.80    6.50
 -15 -13  -1   44.80    6.00
  15 -13   1   47.20    7.20
  15 -13   1   54.29    7.70
  15  13   1   46.30    6.20
 -16 -13  -1   24.90    4.30
  16 -13   1   28.20    6.10
  16 -13   1   36.40    5.70
  16 -13   1   33.10    5.20
  16  13   1   40.30    5.00
  17 -13   1   29.40    5.70
  17 -13   1   29.60    4.80
  17  13   1   36.50    4.60
  15 -14  -1    7.80    3.20
 -15 -14   1    7.30    2.40
  15 -14  -1    9.30    4.30
  15 -14  -1    3.10    4.00
  15  14  -1   13.20    3.00
  14 -14  -1   11.40    4.70
 -14 -14   1   15.30    3.20
  14 -14  -1   16.80    4.60
  14 -14  -1   17.40    4.00
  14  14  -1   18.60    3.60
  13 -14  -1    3.60    3.40
  13 -14  -1   10.50    4.20
 -13 -14   1    2.10    2.40
  13 -14  -1    0.60    3.90
  13  14  -1    1.70    2.80
 -12 -14   1   55.29    7.70
  12 -14  -1   64.29    9.10
  12 -14  -1   60.79    8.30
  12 -14  -1   56.99    8.30
  12 -14  -1   88.49    9.30
  12  14  -1   81.09    8.50
  11 -14  -1   17.20    5.10
  11 -14  -1   20.20    4.80
 -11 -14   1   12.30    3.50
  11 -14  -1   11.00    4.10
  11 -14  -1   11.30    4.40
  10 -14  -1   29.60    6.40
  10 -14  -1   37.70    6.30
  10 -14  -1   27.20    5.80
 -10 -14   1   31.40    5.20
  10  14  -1   24.40    4.90
   9 -14  -1   56.89    8.20
  -9 -14   1   66.29    8.00
   9 -14  -1   58.39    8.50
   9  14  -1   61.39    8.00
  -8 -14   1   12.00    3.50
   8 -14  -1    6.50    4.40
   8 -14  -1   14.20    4.70
   8  14  -1   13.00    3.70
   7 -14  -1   68.19    8.10
  -7 -14   1   39.10    6.20
   7 -14  -1   44.20    7.20
   7  14  -1   43.00    6.20
   6 -14  -1   17.20    5.00
  -6 -14   1   14.70    3.80
   6 -14  -1   18.80    4.90
   6  14  -1   16.10    3.90
   5 -14  -1  153.08   16.70
  -5 -14   1  145.29   15.70
  -5  14   1  140.29   15.90
   5  14  -1  147.49   15.90
   4 -14  -1   14.20    4.60
  -4 -14   1   17.10    7.20
  -4 -14   1   25.70    4.70
   4 -14  -1   17.90    4.90
  -4  14   1   19.40    4.30
   4  14  -1   19.00    4.20
  -3 -14   1  313.97   36.70
  -3 -14   1  347.97   34.80
  -3  14   1  368.86   35.00
   3  14  -1  356.46   35.00
  -2 -14   1   18.90    5.20
   2 -14  -1   21.50    6.70
  -2 -14   1   21.80    4.30
  -2 -14   1   14.70    6.20
   2 -14  -1   19.10    5.10
  -2  14   1   21.10    4.40
   2  14  -1   18.60    4.00
  -1 -14   1   30.10    4.70
   1 -14  -1   24.50    7.40
  -1 -14   1   17.80    5.20
   1 -14  -1   25.60    4.10
  -1 -14   1   21.20    6.70
   1 -14  -1   21.90    5.40
   1  14  -1   19.60    4.60
  -1  14   1   18.30    4.30
   0 -14  -1   -1.10    4.10
   0 -14  -1   -2.50    4.90
   0 -14  -1    1.30    2.80
   0 -14   1    3.40    2.90
   0 -14   1   -3.70    5.10
   0 -14   1    5.10    3.90
   0  14   1    0.50    2.80
   0  14  -1    7.00    3.10
   1 -14   1   15.30    6.50
  -1 -14  -1    8.10    5.90
   1 -14   1   20.80    5.20
  -1 -14  -1    6.40    4.70
  -1 -14  -1   23.20    4.10
  -1  14  -1   18.40    4.00
   1  14   1   17.10    4.10
  -2 -14  -1    5.40    5.60
   2 -14   1    7.10    4.10
   2 -14   1    0.70    5.80
  -2 -14  -1    5.70    3.10
   2  14   1    4.90    3.10
  -2  14  -1    1.60    3.10
  -3 -14  -1   44.10    6.00
   3 -14   1   48.10    7.30
  -3 -14  -1   38.60    8.40
  -3  14  -1   43.70    6.30
   3  14   1   33.50    5.80
  -4 -14  -1    8.60    3.30
   4 -14   1    6.50    4.40
   4 -14   1   21.50    5.20
  -4 -14  -1   21.10   10.00
  -4  14  -1   13.80    3.80
   4  14   1    5.00    3.30
   5 -14   1    8.40    4.30
  -5 -14  -1    3.50    2.90
   5 -14   1    3.80    4.00
  -5  14  -1    1.60    3.20
   5  14   1    0.80    2.90
   6 -14   1   12.90    4.30
  -6 -14  -1   16.20    3.80
   6 -14   1   12.40    4.80
   6  14   1    7.60    3.40
  -6  14  -1    5.50    3.50
   7 -14   1   25.10    5.40
   7 -14   1   18.10    5.10
  -7 -14  -1   27.40    4.90
   7 -14   1   13.70    5.20
  -7  14  -1   28.70    4.80
   7  14   1   23.80    4.40
   8 -14   1   19.30    4.80
   8 -14   1   16.00    4.80
   8 -14   1    8.60    4.50
  -8 -14  -1   10.30    3.60
   8  14   1   12.80    3.60
   9 -14   1   78.19   10.00
   9 -14   1   78.79    9.90
   9 -14   1   70.79    9.80
  -9 -14  -1   91.39    9.70
   9  14   1   71.29    9.10
  10 -14   1   -2.00    3.50
  10 -14   1   -2.50    3.70
 -10 -14  -1    2.90    2.70
  10 -14   1   12.60    4.50
  10  14   1   -1.30    2.90
 -11 -14  -1  165.88   17.90
  11 -14   1  174.78   18.70
  11 -14   1  172.38   18.60
  11 -14   1  186.48   19.10
  11  14   1  168.78   18.00
  12 -14   1   -1.50    3.30
  12 -14   1   14.50    4.60
 -12 -14  -1   -0.40    2.50
  13 -14   1  127.09   12.50
  13 -14   1   94.49   11.70
  13 -14   1   84.59   11.50
 -13 -14  -1  106.39   11.00
  13  14   1   90.79   11.00
  14 -14   1   11.00    3.40
  14 -14   1    5.70    4.10
 -14 -14  -1    6.60    2.40
  14 -14   1   -2.20    4.00
  14  14   1    0.00    2.60
 -15 -14  -1   55.29    6.40
  15 -14   1   56.69    7.20
  15 -14   1   58.39    7.00
  15 -14   1   36.10    7.80
  15  14   1   61.29    6.60
 -13 -15   1   29.40    4.10
  13 -15  -1   34.60    5.40
  13  15  -1   25.40    4.50
  12 -15  -1   10.80    4.00
 -12 -15   1    2.10    2.30
  11 -15  -1   29.40    5.20
  11 -15  -1   27.10    4.80
 -11 -15   1   21.60    4.00
  10 -15  -1   13.80    4.10
 -10 -15   1   -0.20    2.40
  10 -15  -1   -0.60    3.60
  10  15  -1    1.80    2.90
  -9 -15   1    7.90    2.90
   9 -15  -1    5.50    3.80
   9 -15  -1    6.40    3.80
   9  15  -1    5.20    3.00
   8 -15  -1    3.00    3.90
   8 -15  -1   -0.60    3.50
  -8 -15   1    0.00    2.50
   8  15  -1    0.20    2.80
   7 -15  -1    6.20    3.90
  -7 -15   1    5.00    2.90
   7 -15  -1    3.70    3.90
   7  15  -1    4.20    3.10
  -6 -15   1   -3.80    2.70
   6 -15  -1    1.40    3.80
   6 -15  -1   10.20    4.20
  -6  15   1    4.00    3.20
   6  15  -1    6.10    3.10
   5 -15  -1   -0.50    3.80
  -5 -15   1    0.10    2.90
   5 -15  -1   -1.10    3.50
  -5  15   1    3.00    3.00
   5  15  -1    2.90    3.00
  -4 -15   1   -2.40    2.70
   4 -15  -1   -0.50    3.70
   4  15  -1    3.40    3.00
  -4  15   1    1.50    2.90
   3 -15  -1    5.90    4.20
  -3 -15   1   11.30    3.60
  -3  15   1    7.70    3.50
   3  15  -1   10.20    3.50
   2 -15  -1    1.40    4.00
  -2 -15   1   -0.10    2.80
   2  15  -1    0.20    2.90
  -2  15   1    1.60    3.00
  -1 -15   1   -4.60    4.00
   1 -15  -1    5.10    4.10
  -1  15   1    2.50    3.00
   1  15  -1    0.40    3.00
   0 -15  -1    3.20    4.40
   0 -15   1    6.70    4.30
   0  15   1    7.50    3.30
   0  15  -1    4.50    3.30
  -1 -15  -1   11.60    5.10
   1 -15   1   22.20    5.20
  -1 -15  -1   10.70    3.30
   1  15   1   18.80    4.10
  -1  15  -1   20.10    4.30
   2 -15   1    5.80    4.20
  -2 -15  -1   -0.10    2.60
  -2  15  -1    0.30    2.90
   2  15   1    4.10    3.10
  -3 -15  -1   17.60    4.10
   3 -15   1   20.60    5.30
   3  15   1   22.30    4.40
  -3  15  -1   24.80    4.50
   4 -15   1   11.50    4.70
  -4 -15  -1    9.20    3.30
   4 -15   1    5.70    5.10
  -4  15  -1    3.70    3.30
   4  15   1    9.30    3.20
  -5 -15  -1   67.49    7.10
   5 -15   1   61.19    8.10
   5 -15   1   30.60    6.80
  -5  15  -1   47.50    6.80
   5  15   1   56.69    7.00
  -6 -15  -1    8.30    3.40
   6 -15   1   14.10    4.60
   6 -15   1   19.10    4.80
  -6  15  -1   18.70    3.80
   6  15   1   18.90    3.80
   7 -15   1   17.70    4.50
   7 -15   1   10.20    4.40
  -7 -15  -1    9.10    3.20
   7  15   1   15.10    3.50
  -7  15  -1   12.50    3.40
  -8 -15  -1    0.00    2.60
   8 -15   1    9.60    4.10
   8 -15   1    7.60    3.90
   8  15   1    7.40    3.10
   9 -15   1   21.10    4.80
   9 -15   1   22.80    4.90
  -9 -15  -1   21.20    3.80
   9 -15   1   22.00    4.80
   9  15   1   23.00    4.20
  10 -15   1    5.10    3.90
  10 -15   1    1.90    3.00
 -10 -15  -1    1.60    2.30
  10  15   1    3.20    2.70
  11 -15   1   13.80    4.40
  11 -15   1    5.60    3.40
 -11 -15  -1   11.70    2.90
  11  15   1    9.40    3.20
 -12 -15  -1    4.40    2.40
  12 -15   1    5.30    3.00
  12 -15   1   11.70    4.10
  13 -15   1    2.70    3.30
 -13 -15  -1   -3.70    1.90
  13 -15   1   -0.40    3.40
 -10 -16   1   -1.30    2.00
  10 -16  -1    2.60    3.30
  -9 -16   1   11.20    3.00
   9 -16  -1   15.20    4.10
   9  16  -1   16.40    3.30
  -8 -16   1    9.10    2.80
   8 -16  -1    7.30    3.60
   8 -16  -1    8.80    3.80
   8  16  -1    8.00    3.00
   7 -16  -1   31.40    5.30
   7 -16  -1   30.20    5.30
  -7 -16   1   32.20    4.60
   7  16  -1   28.90    4.70
  -6 -16   1   17.50    3.40
   6 -16  -1    4.60    3.90
   6 -16  -1   16.50    4.50
   6  16  -1   18.70    3.70
  -6  16   1   13.60    3.80
   5 -16  -1   34.40    5.50
  -5 -16   1   32.50    4.70
  -5  16   1   23.80    4.60
   5  16  -1   32.30    4.90
   4 -16  -1   23.50    5.20
  -4  16   1   24.50    4.30
   4  16  -1   29.20    4.60
   3 -16  -1   20.60    5.20
   3  16  -1   24.80    4.30
  -3  16   1   24.70    4.30
   2 -16  -1   21.00    5.00
  -2  16   1   17.70    3.80
   2  16  -1   18.20    3.90
   1 -16  -1   40.70    6.90
  -1  16   1   47.50    6.50
   1  16  -1   52.59    6.60
   0 -16  -1    3.10    4.10
   0  16  -1    8.10    2.90
   0  16   1    5.80    3.00
   1  16   1   16.50    3.90
  -1  16  -1   20.00    3.90
   2  16   1    9.60    3.00
  -2  16  -1    4.70    2.90
   3  16   1    1.10    2.60
  -3  16  -1   -2.10    2.60
  -4 -16  -1    3.60    2.70
   4  16   1   11.00    3.00
  -4  16  -1    8.20    3.20
  -5 -16  -1   22.50    3.80
  -5  16  -1   17.10    3.70
   5  16   1   16.10    3.50
   6 -16   1   -9.60    3.20
  -6 -16  -1   -1.10    2.30
  -6  16  -1    2.80    2.80
   6  16   1    9.00    3.10
   7 -16   1   17.90    4.50
  -7 -16  -1   23.70    3.80
   7  16   1   23.90    4.00
  -7  16  -1   16.30    3.70
  -8 -16  -1   13.50    3.10
   8 -16   1   14.50    4.10
   8  16   1    8.60    3.00
   9 -16   1   38.50    6.00
  -9 -16  -1   36.20    5.10
   9  16   1   41.70    5.30
 -10 -16  -1   25.00    3.50
  10 -16   1   11.10    4.10
  10  16   1   19.40    5.10
   6  17  -1   20.60    3.40
  -5  17   1   23.80    4.00
   5  17  -1   29.90    4.10
   4  17  -1   -1.80    2.10
  -4  17   1   -0.30    2.10
   3  17  -1    5.60    2.40
  -3  17   1    2.70    2.40
   2  17  -1   32.40    4.90
  -2  17   1   44.20    5.30
   1  17  -1   -0.80    2.20
  -1  17   1    1.70    2.40
   0  17  -1   94.99   10.60
   0  17   1  100.99   10.70
   1  17   1    0.80    2.20
  -1  17  -1    0.30    2.40
   2  17   1  180.08   18.20
  -2  17  -1  181.08   18.30
   3  17   1    4.70    2.30
  -3  17  -1   -0.80    2.20
   4  17   1  106.79   10.90
  -4  17  -1   95.29   10.90
   5  17   1    1.10    2.00
  -5  17  -1    2.60    2.40
   6  17   1   88.09    9.50
  26   0  -2   86.39   10.00
  25   0  -2   17.00    4.80
  24   0  -2  127.29   14.80
  23   0  -2   -1.40    4.30
  22   0  -2   38.90    7.00
  22   0  -2   25.10    8.30
 -21   0   2   81.69   12.00
  21   0  -2   61.29    9.40
  20   0  -2   80.49   11.10
  20   0  -2   87.19   11.70
 -20   0   2   78.29   12.30
 -19   0   2    3.40    5.50
  19   0  -2   -1.70    4.50
  19   0  -2   -4.30    5.20
 -18   0   2   34.60    7.90
 -17   0   2  369.86   38.20
 -16   0   2   18.00    5.50
 -16   0   2    3.80    6.40
 -15   0   2  331.77   34.20
 -15   0   2  338.37   35.70
 -14   0   2   56.19   10.20
 -14   0   2   57.89    8.30
 -13   0   2  156.18   18.90
 -13   0   2  167.28   17.50
 -12   0   2  478.55   47.20
 -12   0   2  477.45   48.10
 -11   0   2   55.89    7.80
 -11   0   2   71.19    9.50
 -10   0   2  996.10   97.19
 -10   0   2 1018.30   97.89
  -9   0   2   20.90    4.60
  -8   0   2 2354.86  226.08
  -7   0   2   17.10    2.20
  -7   0   2   21.00    3.90
  -6   0   2 1948.61  175.38
  -6   0   2 1717.93  174.58
  -5   0   2   31.20    3.70
  -4   0   2  323.47   31.20
  -3   0   2   72.29    7.40
  -2   0   2  326.27   31.50
  -1   0   2  104.49   10.50
  -1   0   2  106.49   10.20
   0   0   2 1033.40   97.59
   0   0   2 1004.30   97.59
   1   0   2   76.59    8.20
   1   0   2   86.39    8.20
   2   0   2  219.68   21.60
   2   0   2  224.78   21.90
   3   0   2  941.01   89.29
   3   0   2  922.01   89.59
   4   0   2  134.99   14.60
   4   0   2  144.89   13.90
   5   0   2   17.10    3.80
   5   0   2   18.60    2.30
   6   0   2 2009.70  175.38
  -6   0  -2 1838.02  175.28
   6   0   2 1663.63  174.28
  -7   0  -2   72.39    9.20
   7   0   2   74.99    9.30
  -8   0  -2  861.51   87.19
   8   0   2  937.31   87.39
   9   0   2   62.09    8.80
  -9   0  -2   68.89    8.00
  -9   0  -2   56.59    8.60
  10   0   2  683.93   67.59
 -10   0  -2  660.73   67.49
 -10   0  -2  710.23   66.89
 -11   0  -2  149.59   16.80
 -11   0  -2  147.49   15.50
  11   0   2  127.59   17.00
 -12   0  -2  330.07   36.00
 -12   0  -2  358.06   34.90
 -13   0  -2  401.26   39.40
 -13   0  -2  376.96   40.50
 -14   0  -2  146.69   17.90
 -14   0  -2  118.89   15.50
 -15   0  -2  324.27   33.70
 -16   0  -2   19.00    6.20
 -17   0  -2  171.58   19.80
 -18   0  -2   61.99   10.30
  18   0   2   46.80    8.10
 -18   0  -2   49.50    7.40
  18   0   2   52.79    7.30
  19   0   2   59.09    8.30
 -19   0  -2   48.40    7.50
 -19   0  -2   64.99   10.50
 -20   0  -2   26.70    7.70
 -20   0  -2   24.70    5.10
  20   0   2   20.30    5.80
 -21   0  -2   33.20    6.10
  21   0   2   44.90    7.30
 -22   0  -2   -3.00    3.40
  22   0   2   10.60    4.60
  23   0   2   34.60    6.30
 -23   0  -2   31.70    5.10
 -24   0  -2  114.49   12.50
  24   0   2  122.69   13.30
  25   0   2    0.40    3.10
  26  -1  -2   64.29    8.00
  25  -1  -2    8.00    4.10
  25   1  -2   11.00    3.90
  24  -1  -2   70.69    9.60
  24   1  -2   71.59    9.40
  23  -1  -2   12.30    5.00
  23  -1  -2   27.70    6.20
  23   1  -2   15.70    5.40
  22  -1  -2  104.29   14.00
  22  -1  -2  111.59   14.10
  22   1  -2  131.29   14.70
 -21  -1   2    4.60    5.90
  21  -1  -2    1.40    4.40
  21  -1  -2    0.40    5.30
  21   1  -2   -1.70    5.00
  20  -1  -2   54.49    8.30
  20  -1  -2   48.60    8.50
 -20  -1   2   42.70    9.80
  20   1  -2   57.29    8.80
 -20   1   2   39.80    9.50
  19  -1  -2   37.90    7.20
  19  -1  -2   36.90    7.50
 -19  -1   2   59.59    9.70
  19   1  -2   43.10    7.20
 -19   1   2   50.19    9.20
 -18  -1   2    6.80    7.00
 -18  -1   2    4.30    5.10
 -18   1   2    6.30    5.70
 -17  -1   2  214.98   21.90
 -17  -1   2  180.98   24.30
 -17   1   2  180.18   21.70
 -16  -1   2   -5.30    5.60
 -16  -1   2   -0.40    3.80
 -16   1   2    0.10    4.20
 -15  -1   2  289.37   28.70
 -15  -1   2  254.07   26.60
 -15   1   2  233.08   26.30
 -14  -1   2   30.00    7.20
 -14  -1   2   29.70    5.80
 -14   1   2   42.40   11.40
 -14   1   2   32.40    5.70
 -13  -1   2  119.49   13.90
 -13  -1   2  150.78   15.70
 -13   1   2  114.99   15.40
 -13   1   2  119.19   13.70
 -12  -1   2   78.59    9.60
 -12  -1   2   68.29   10.50
 -12   1   2   75.19   10.80
 -12   1   2   78.99    9.50
 -11  -1   2  128.79   13.60
 -11  -1   2  125.29   14.60
 -11   1   2  116.79   14.20
 -11   1   2  128.69   13.70
 -10  -1   2  109.99   11.20
 -10  -1   2  103.09   12.10
  10   1  -2  105.39   11.50
 -10   1   2   87.99   11.60
 -10   1   2  100.99   11.10
  -9  -1   2   56.09    8.20
  -9  -1   2   51.79    9.10
   9   1  -2   63.19    7.60
  -9   1   2   57.99    7.90
  -8  -1   2   11.80    3.80
   8   1  -2   16.40    3.30
  -8   1   2   11.90    3.40
  -7  -1   2   40.20    5.50
  -7   1   2   34.90    5.10
   7   1  -2   36.00    4.70
  -7   1   2   28.40    3.90
  -6  -1   2  502.85   46.00
  -6  -1   2  448.46   45.00
   6   1  -2  466.05   45.50
  -6   1   2  469.55   45.20
  -5  -1   2   23.10    2.80
   5   1  -2   22.40    3.30
  -4  -1   2  194.98   18.40
   4   1  -2  181.68   18.40
  -3  -1   2 1102.09  102.39
   3   1  -2 1038.00  102.29
  -2  -1   2    8.00    1.40
   2   1  -2    6.00    1.00
  -1  -1   2 1410.46  136.59
  -1   1   2 1444.26  136.59
   0  -1   2    3.70    1.20
   0   1   2    1.70    1.00
   1  -1   2 1447.96  134.39
   1  -1   2 1383.76  134.39
   1   1   2 1378.66  134.49
   2  -1   2   29.30    3.60
   2  -1   2   33.20    4.10
   2   1   2   32.10    4.10
   2   1   2   30.30    3.50
   3  -1   2 1094.79  106.49
   3  -1   2 1131.29  106.19
   3   1   2 1101.19  106.09
   3   1   2 1103.89  106.49
   4  -1   2    6.50    2.60
   4  -1   2    4.70    1.50
   4   1   2    7.60    1.50
   4   1   2    9.10    2.80
   5  -1   2   10.90    3.40
  -5  -1  -2   11.80    3.40
   5  -1   2   12.00    2.00
   5   1   2   11.80    1.70
   5   1   2   10.80    3.30
  -6  -1  -2  212.58   20.80
   6  -1   2  185.18   19.70
   6  -1   2  225.58   20.90
   6   1   2  206.18   20.70
  -7  -1  -2   33.70    5.60
   7  -1   2   35.00    5.70
  -7   1  -2   31.30    5.10
   7   1   2   39.10    5.80
   8  -1   2  164.88   17.80
  -8  -1  -2  158.58   17.80
   8   1   2  182.78   17.90
  -8   1  -2  158.48   17.40
  -9  -1  -2   25.90    5.30
  -9  -1  -2   21.50    4.20
  -9   1  -2   20.30    4.60
  -9   1  -2   21.50    4.30
   9   1   2   21.20    4.90
 -10  -1  -2   60.49    9.80
 -10  -1  -2   74.79    9.00
 -10   1  -2   73.09    9.60
  10   1   2   70.59   10.00
 -10   1  -2   75.09    9.00
 -11  -1  -2   46.60    6.40
 -11  -1  -2   32.50    7.00
 -11   1  -2   40.50    7.20
 -11   1  -2   41.30    6.20
  11   1   2   33.90    6.80
 -12  -1  -2   20.60    4.80
 -12  -1  -2   18.40    5.90
  12   1   2   18.00    5.50
 -12   1  -2   22.90    4.80
 -13  -1  -2  102.49   13.80
 -13  -1  -2   81.29   11.50
  13   1   2   89.69   13.40
 -13   1  -2  109.79   12.40
 -14  -1  -2   -2.70    3.30
 -14  -1  -2    8.50    5.60
 -14   1  -2    7.20    4.60
 -15  -1  -2  257.77   26.10
 -15  -1  -2  238.88   28.10
 -15   1  -2  231.28   26.10
 -16  -1  -2   10.60    5.50
 -16  -1  -2   -1.00    6.70
 -16   1  -2   16.40    5.80
 -17  -1  -2  190.68   21.90
 -17   1  -2  188.68   21.70
  18  -1   2    1.90    6.90
 -18  -1  -2    6.20    5.20
 -18  -1  -2    4.10    3.60
  18  -1   2    9.30    4.60
  18   1   2    3.90    3.30
  18   1   2    7.60    4.70
 -18   1  -2   -0.60    6.00
  19  -1   2   76.29   12.10
 -19  -1  -2   90.69   12.70
 -19  -1  -2   75.89    9.70
  19  -1   2   67.39   10.30
 -19   1  -2   84.99   13.60
  19   1   2   75.09   10.60
  19   1   2   73.49    8.90
  20  -1   2   28.50    7.40
 -20  -1  -2    9.40    4.30
 -20  -1  -2   18.60    7.50
  20  -1   2   18.60    5.40
 -20   1  -2   15.30    5.20
  20   1   2   21.40    5.90
  21  -1   2   25.20    5.80
 -21  -1  -2   21.50    4.90
  21   1   2   11.00    5.40
 -21   1  -2   19.10    4.90
  22  -1   2   75.79   10.10
 -22  -1  -2   77.59    9.60
 -22   1  -2   81.69   10.60
  22   1   2   81.59   10.70
 -23  -1  -2   15.60    3.80
  23  -1   2    9.90    4.90
  23   1   2   24.20    5.50
 -24  -1  -2   53.39    7.40
  24  -1   2   91.59    9.30
  25  -1   2    0.70    3.00
  26  -2  -2    1.10    3.10
  25  -2  -2   -3.80    6.80
  25  -2  -2   -2.60    3.40
  24  -2  -2    4.80    4.00
  24  -2  -2    2.50    4.50
  23  -2  -2   -4.00    3.80
  23  -2  -2    7.10    5.10
 -22  -2   2    4.40    3.50
  22  -2  -2    3.00    5.30
  22  -2  -2   11.50    5.00
  22   2  -2   17.30    7.90
  21  -2  -2    5.40    4.60
 -21  -2   2    9.20    3.70
  21  -2  -2   -7.30    4.80
 -21  -2   2   -1.00    5.70
  21   2  -2   -9.70    4.60
  20  -2  -2   -0.60    4.90
 -20  -2   2   -3.50    5.50
  20  -2  -2    2.00    4.30
 -20  -2   2   -3.10    3.20
  20   2  -2   -6.00    4.60
 -19  -2   2   13.10    6.30
  19  -2  -2    7.70    5.20
 -19  -2   2   18.10    6.60
  19  -2  -2   17.80    5.20
  19   2  -2   14.40    5.50
 -18  -2   2    6.80    4.90
 -18  -2   2    9.90    7.20
  18  -2  -2    3.00    4.80
 -17  -2   2   29.50    8.50
 -17  -2   2   24.40    6.20
 -16  -2   2   -0.40    3.50
 -16  -2   2   -3.30    5.60
 -16   2   2   -0.20    4.40
 -15  -2   2   17.10    4.80
 -15  -2   2   11.80    6.70
 -15   2   2   11.30    4.50
 -14  -2   2   11.90    5.30
 -14  -2   2    2.10    3.40
 -14   2   2    0.00    3.30
 -13  -2   2   11.70    5.00
 -13  -2   2    6.80    3.30
 -13   2   2   12.40    3.80
 -12  -2   2   -3.00    3.00
 -12  -2   2    0.40    2.30
 -12   2   2   -0.40    2.40
 -11  -2   2    4.10    3.50
 -11  -2   2    5.30    3.10
 -11  -2   2    4.80    2.80
  11   2  -2    5.80    3.00
 -11   2   2    5.60    2.70
 -10  -2   2   39.40    5.60
 -10  -2   2   40.00    6.80
 -10   2   2   35.90    5.30
  10   2  -2   33.90    5.60
 -10   2   2   28.10    5.60
  -9  -2   2    2.00    2.30
  -9  -2   2    1.50    2.90
  -9   2   2    3.30    2.50
   9   2  -2    0.80    2.10
  -8  -2   2   12.20    3.70
  -8   2   2   18.00    3.60
   8   2  -2   15.40    3.40
  -7  -2   2   -1.20    2.30
   7   2  -2   -0.70    1.90
  -7   2   2   -0.80    1.80
  -6  -2   2  156.28   15.60
  -6  -2   2  144.79   14.40
   6   2  -2  141.69   14.90
  -5  -2   2   13.90    3.50
  -5  -2   2   16.20    2.20
   5   2  -2   10.50    2.70
  -4  -2   2   95.49    9.70
   4   2  -2   95.09    9.80
  -3  -2   2    2.10    1.40
   3   2  -2    0.00    1.30
  -2  -2   2   55.79    6.00
  -2   2   2   52.99    6.00
   2   2  -2   54.49    5.70
  -1  -2   2   44.30    4.80
  -1   2   2   41.70    4.90
   1   2  -2   41.00    4.50
   0  -2   2  260.37   24.20
   0   2   2  235.28   24.20
   1  -2   2   34.20    4.10
   1   2   2   32.70    4.20
   2  -2   2    0.90    1.40
   2   2   2   -1.00    1.70
   3  -2   2    2.50    1.80
   3   2   2   -0.40    2.10
   4  -2   2    5.30    1.90
  -4  -2  -2    4.10    2.50
   4   2   2    4.10    2.70
   5  -2   2  113.49   12.10
  -5  -2  -2  122.99   12.90
   5   2   2  129.89   13.30
   5   2   2  117.29   11.80
  -6  -2  -2    2.00    2.60
   6  -2   2   -1.70    1.20
   6   2   2    2.60    3.00
   6   2   2    0.00    1.20
   7  -2   2   11.10    2.30
  -7  -2  -2   12.20    3.80
   7   2   2   19.00    4.10
  -8  -2  -2    3.30    3.30
  -8  -2  -2    4.60    2.70
   8   2   2    7.50    3.30
  -9  -2  -2   25.10    4.40
  -9  -2  -2   22.40    5.20
   9   2   2   23.10    5.30
 -10  -2  -2    0.70    2.60
 -10  -2  -2    9.90    4.20
  10   2   2   -3.80    2.90
 -10   2  -2   -0.30    2.40
 -11  -2  -2    3.10    2.60
 -11  -2  -2   -0.80    3.50
  11   2   2   -0.10    3.10
 -11   2  -2    3.60    3.00
 -12  -2  -2    1.30    4.50
 -12  -2  -2    1.00    2.90
 -12   2  -2   -0.40    2.80
  12   2   2    1.90    3.40
 -13  -2  -2    6.10    4.10
 -13  -2  -2    8.70    5.00
 -13   2  -2   -0.10    3.80
  13   2   2    9.50    5.10
 -14  -2  -2   20.50    5.70
 -14  -2  -2   29.80    7.40
 -14   2  -2   17.20    5.60
 -15  -2  -2   16.50    5.70
 -15  -2  -2    7.20    6.70
 -15   2  -2   13.10    5.80
 -16  -2  -2    6.00    7.00
 -16  -2  -2    0.80    4.90
 -17  -2  -2   -3.00    6.90
 -17  -2  -2   -1.10    4.90
  18  -2   2   10.30    7.30
 -18  -2  -2    4.10    3.50
 -18  -2  -2    6.60    5.70
  18  -2   2   10.30    4.70
  18   2   2   -1.10    2.90
  19  -2   2   -6.70    6.50
 -19  -2  -2    0.20    3.40
 -19  -2  -2   10.60    6.30
  19  -2   2    3.30    4.70
  19   2   2    3.40    2.80
  20  -2   2    0.40    6.40
 -20  -2  -2    4.40    3.80
  20  -2   2    7.70    4.40
 -20  -2  -2    1.70    6.10
  20   2   2    4.60    2.90
 -21  -2  -2    2.70    3.50
  21  -2   2   -0.70    4.50
  21  -2   2    6.00    6.10
 -22  -2  -2    4.90    3.50
  22  -2   2    8.70    4.50
 -23  -2  -2    0.90    2.80
  23  -2   2   -0.80    3.80
  24  -2   2    0.90    3.80
  25  -2   2   -1.10    3.20
  25  -3  -2    0.50    3.40
  25  -3  -2    0.30    4.00
  24  -3  -2  132.79   14.40
  24  -3  -2  120.69   14.70
  23  -3  -2    3.90    4.90
  23  -3  -2    3.30    4.20
  22  -3  -2  180.98   19.50
  22  -3  -2  170.38   20.00
  21  -3  -2   43.10    7.30
  21  -3  -2   38.90    7.40
 -21  -3   2   37.10    5.90
  20  -3  -2   69.99    9.80
 -20  -3   2   59.49   10.60
  20  -3  -2   63.69    9.60
 -20  -3   2   72.09    8.80
  19  -3  -2  100.09   12.10
  19  -3  -2   85.89   13.50
 -19  -3   2  105.79   11.30
 -19  -3   2   80.09   12.50
  19  -3  -2  102.09   12.30
  19   3  -2   81.59   10.30
 -18  -3   2    7.10    3.80
  18  -3  -2  -12.50    6.40
  18  -3  -2  -11.20    3.50
 -18  -3   2    6.90    7.60
 -18  -3   2   -0.90    4.30
  18  -3  -2   -4.90    4.60
  18   3  -2    1.10    2.60
 -17  -3   2  163.68   21.60
 -17  -3   2  151.38   17.90
 -16  -3   2    3.60    6.00
 -16  -3   2   -3.10    4.00
 -15  -3   2  589.44   60.09
 -15  -3   2  586.34   58.29
 -14  -3   2   69.99    9.80
 -14  -3   2   85.89   12.80
 -13  -3   2  322.07   35.20
 -13  -3   2  343.37   33.80
 -12  -3   2  158.58   17.70
 -12  -3   2  141.39   15.40
 -12  -3   2  137.29   15.50
 -11  -3   2  388.06   38.60
 -11  -3   2  440.36   40.10
 -11  -3   2  357.96   38.50
 -10  -3   2   24.70    4.20
 -10  -3   2   16.90    4.80
 -10  -3   2   24.50    4.80
  -9  -3   2   38.30    6.90
  -9  -3   2   43.30    6.10
  -9  -3   2   38.00    5.60
   9   3  -2   45.80    6.40
  -8  -3   2   12.40    3.70
   8   3  -2    6.20    2.80
  -7  -3   2   14.00    3.70
   7   3  -2    9.00    3.10
  -6  -3   2   47.10    5.40
  -6  -3   2   42.20    6.60
   6   3  -2   57.69    6.40
  -5  -3   2  345.77   35.70
  -5  -3   2  359.66   35.20
   5   3  -2  378.76   35.40
  -4  -3   2    8.30    2.80
  -4  -3   2    8.80    2.10
   4   3  -2    6.10    2.20
  -3  -3   2  390.96   37.20
  -3   3   2  370.06   37.40
   3   3  -2  384.86   37.10
  -2  -3   2    1.20    1.70
  -2   3   2    1.70    1.80
   2   3  -2    0.40    1.40
  -1  -3   2  473.45   46.30
  -1   3   2  476.65   46.40
   1   3  -2  482.35   46.20
   0  -3   2   -0.50    1.70
   0   3   2    3.60    2.10
   0   3  -2    2.40    1.60
   1  -3   2  341.37   32.40
   1   3   2  320.77   32.40
   2  -3   2   17.70    3.20
   2   3   2   18.40    3.50
   3  -3   2  558.74   54.39
  -3  -3  -2  553.74   54.79
   3   3   2  573.84   54.69
  -4  -3  -2    0.30    2.20
   4  -3   2    4.20    2.10
   4   3   2    3.00    2.70
   5  -3   2   54.59    7.10
  -5  -3  -2   63.09    8.10
   5   3   2   67.79    8.10
   6  -3   2  196.18   19.30
  -6  -3  -2  183.28   20.10
   6   3   2  194.18   20.10
   7  -3   2   -0.50    1.60
  -7  -3  -2    1.70    2.80
   7   3   2    1.70    3.40
  -8  -3  -2   35.50    5.60
  -8  -3  -2   44.80    7.10
   8   3   2   48.40    7.50
  -9  -3  -2   43.20    6.30
  -9  -3  -2   47.10    6.40
  -9  -3  -2   39.70    7.30
   9   3   2   42.60    7.50
 -10  -3  -2   13.40    4.70
 -10  -3  -2   13.30    3.90
  10   3   2   17.00    5.30
 -11  -3  -2   74.39   11.10
 -11  -3  -2   73.29    9.30
  11   3   2   64.99   10.20
 -12  -3  -2   60.39    9.00
 -12  -3  -2   87.69   12.00
  12   3   2   69.29   10.60
 -13  -3  -2  282.17   29.00
 -13  -3  -2  323.67   31.20
  13   3   2  241.28   29.80
 -14  -3  -2   36.30    9.10
 -14  -3  -2   71.09    9.40
 -15  -3  -2  383.36   37.90
 -15  -3  -2  346.77   39.60
 -16  -3  -2    8.90    6.90
 -16  -3  -2    3.30    4.90
 -17  -3  -2  182.68   23.70
 -17  -3  -2  161.98   18.20
 -17  -3  -2  202.28   20.20
  17  -3   2  164.18   18.40
  17  -3   2  155.98   20.40
  17   3   2  165.08   17.70
  18  -3   2    5.10    4.20
 -18  -3  -2    1.50    3.60
  18  -3   2   -4.60    6.70
 -18  -3  -2    6.10    5.50
  18  -3   2   -3.00    4.70
  18   3   2    1.40    2.80
  19  -3   2  126.39   14.90
  19  -3   2  128.89   15.00
 -19  -3  -2  142.49   16.90
 -19  -3  -2  115.59   14.50
  19  -3   2  146.89   16.80
  19   3   2  113.59   13.70
  20  -3   2   42.80   10.10
 -20  -3  -2   64.99    8.50
  20  -3   2   91.29   10.10
 -20  -3  -2   42.50    9.70
  20   3   2   73.19    8.00
 -21  -3  -2   48.70    6.70
  21  -3   2   38.70    8.50
  21  -3   2   42.60    7.20
  21   3   2   42.30    5.90
  22  -3   2   51.69    9.40
  22  -3   2   81.59    9.50
 -22  -3  -2   64.69    8.20
 -23  -3  -2   11.60    3.40
  23  -3   2   13.30    4.50
  24  -3   2   76.09    9.60
  25  -3   2   -1.30    2.90
  25  -4  -2    5.20    3.60
  25  -4  -2    9.60    3.90
  24  -4  -2   31.60    5.90
  24  -4  -2   43.60    6.60
  23  -4  -2   14.50    4.80
  23  -4  -2    5.10    4.70
  22  -4  -2   65.69   10.40
  22  -4  -2  101.29   11.30
  22  -4  -2   90.59   11.90
  21  -4  -2  134.79   14.80
  21  -4  -2  133.59   15.30
  21  -4  -2  103.49   15.10
 -20  -4   2  114.59   14.50
  20  -4  -2  130.29   14.60
 -20  -4   2  103.09   12.10
  20  -4  -2  112.79   13.30
  20  -4  -2   95.69   12.60
  20   4  -2   86.79   11.20
 -19  -4   2   53.89    7.70
  19  -4  -2   41.20    8.10
 -19  -4   2   77.89   11.10
  19  -4  -2   66.99   10.60
  19  -4  -2   60.79    8.90
  19   4  -2   62.79    7.20
  18  -4  -2   15.90    5.30
  18  -4  -2    4.40    6.70
 -18  -4   2    8.60    4.20
  18  -4  -2   10.20    4.90
 -18  -4   2   21.50    6.60
  18   4  -2   11.10    3.30
 -17  -4   2  276.77   28.60
 -17  -4   2  255.37   31.30
 -16  -4   2   10.10    6.70
 -16  -4   2    7.50    5.10
 -15  -4   2  187.88   23.30
 -15  -4   2  175.88   20.00
 -14  -4   2  134.89   16.50
 -14  -4   2  152.58   19.40
 -13  -4   2   40.80    8.90
 -13  -4   2   41.60    7.00
 -13  -4   2   42.80    6.60
 -12  -4   2  442.66   45.70
 -12  -4   2  446.06   45.40
 -12  -4   2  499.05   47.30
 -11  -4   2   78.89   11.10
 -11  -4   2   69.99    9.40
 -11  -4   2   69.29    9.10
 -10  -4   2  584.64   56.99
 -10  -4   2  567.84   56.69
 -10  -4   2  590.84   58.09
  -9  -4   2    4.40    2.50
  -9  -4   2    7.30    2.90
  -9  -4   2    9.10    3.80
  -8  -4   2 1468.35  142.49
  -8  -4   2 1515.95  141.89
  -8  -4   2 1404.86  141.49
   8   4  -2 1503.25  141.99
  -7  -4   2    0.20    2.90
  -7  -4   2   -1.70    2.60
   7   4  -2    4.80    2.80
  -6  -4   2 1553.84  142.89
  -6  -4   2 1421.36  142.09
   6   4  -2 1474.25  142.39
  -5  -4   2    1.90    1.60
  -5  -4   2   -2.10    2.10
   5   4  -2   -1.70    2.10
  -4  -4   2  613.14   57.89
  -4  -4   2  577.54   58.19
  -4   4   2  615.64   58.19
   4   4  -2  582.14   57.79
  -3  -4   2    6.00    2.40
  -3   4   2    6.20    2.70
   3   4  -2    3.80    2.20
  -2  -4   2  785.42   76.29
   2   4  -2  798.82   76.19
  -2   4   2  784.62   76.39
  -1  -4   2  467.05   46.30
   1   4  -2  459.95   46.10
  -1   4   2  500.25   46.40
   0  -4   2   -1.30    1.90
   0   4  -2    4.30    1.90
   0   4   2   -2.20    2.00
   1  -4   2  335.87   34.00
   1   4   2  356.16   34.10
   2  -4   2   39.00    5.30
  -2  -4  -2   36.40    5.50
   2   4   2   33.10    5.30
  -3  -4  -2    5.80    2.80
   3  -4   2    7.20    2.60
   3   4   2   12.40    3.20
  -4  -4  -2  661.63   67.59
   4  -4   2  730.33   67.29
   4   4   2  687.13   67.49
   5  -4   2    2.50    2.00
  -5  -4  -2    1.30    2.60
   5   4   2   -4.00    2.50
   6  -4   2  771.42   75.49
  -6  -4  -2  770.72   76.19
   6   4   2  796.82   76.09
  -7  -4  -2    2.40    2.40
  -7  -4  -2   -0.90    2.70
  -7  -4  -2    1.80    3.00
   7   4   2    4.40    3.90
  -8  -4  -2  734.03   71.19
  -8  -4  -2  682.93   71.29
  -8  -4  -2  761.52   72.39
   8   4   2  774.92   72.29
  -9  -4  -2   24.10    4.70
  -9  -4  -2   23.60    6.00
  -9  -4  -2   26.00    4.60
   9   4   2   28.50    6.50
 -10  -4  -2  436.76   43.80
 -10  -4  -2  419.16   43.90
 -10  -4  -2  503.95   45.60
  10   4   2  429.16   44.80
 -11  -4  -2  292.87   28.50
 -11  -4  -2  328.47   30.50
 -11  -4  -2  249.38   28.40
  11   4   2  263.87   29.50
 -12  -4  -2  633.64   61.79
 -12  -4  -2  683.33   63.79
  12   4   2  570.14   62.79
 -13  -4  -2  109.89   16.60
 -13  -4  -2  134.39   15.40
 -14  -4  -2  203.18   22.60
 -14  -4  -2  220.18   25.50
 -15  -4  -2  132.39   16.60
 -15  -4  -2  147.89   20.30
 -16  -4  -2   15.10    7.80
 -16  -4  -2    1.50    4.70
 -17  -4  -2  180.18   19.90
  17  -4   2  162.08   21.30
  17  -4   2  185.48   19.90
 -17  -4  -2  184.98   25.20
 -17  -4  -2  210.78   21.40
  17  -4   2  178.98   20.50
  17   4   2  187.48   19.10
 -18  -4  -2    3.20    3.90
  18  -4   2    6.40    4.50
  18  -4   2    3.30    6.80
 -18  -4  -2   -0.20    4.90
  18  -4   2   -0.30    4.50
  18   4   2    1.30    3.20
  19  -4   2  176.88   18.80
 -19  -4  -2  155.78   18.10
 -19  -4  -2  172.48   20.30
  19  -4   2  161.58   20.40
  19  -4   2  176.58   19.30
  19   4   2  166.28   17.50
 -20  -4  -2   28.00    5.30
  20  -4   2   16.80    5.30
  20  -4   2   19.20    7.40
  20  -4   2   21.10    5.70
  20   4   2   21.60    4.10
 -21  -4  -2  143.39   16.70
  21  -4   2  163.08   17.70
  21  -4   2  167.08   19.00
  21  -4   2  153.68   17.30
  21   4   2  154.38   16.20
  22  -4   2   64.59   11.80
  22  -4   2   49.70    7.30
  22  -4   2   42.00    8.30
 -22  -4  -2   48.10    6.60
  22   4   2   46.70    5.90
  23  -4   2   43.50    7.20
  23  -4   2   38.90    6.50
  24  -4   2   38.00    6.10
  25  -5  -2    1.40    3.40
  25  -5  -2    4.00    3.20
  24  -5  -2   25.80    4.90
  24  -5  -2   21.30    5.20
  23  -5  -2    6.90    5.20
  23  -5  -2   15.40    5.10
  23  -5  -2   10.70    4.20
  22  -5  -2   29.70    6.70
  22  -5  -2   27.70    6.00
  22  -5  -2    9.80    4.40
  21  -5  -2    7.60    4.40
  21  -5  -2    6.70    5.20
  21  -5  -2   19.40    7.20
  21   5  -2   18.90    3.40
  20  -5  -2   59.79   10.70
  20  -5  -2   84.19    9.80
  20  -5  -2   61.39    8.70
 -20  -5   2   80.99   13.80
  20   5  -2   53.79    7.50
  19  -5  -2   29.90    8.00
  19  -5  -2   13.20    5.50
  19  -5  -2   25.20    5.70
 -19  -5   2   31.00    7.20
  19   5  -2   24.20    4.30
  18  -5  -2    9.80    6.80
 -18  -5   2   13.30    5.80
  18  -5  -2   10.90    5.40
  18  -5  -2   18.80    5.30
 -18  -5   2   22.40    4.70
  18   5  -2   13.20    3.60
  17  -5  -2   11.70    6.50
  17  -5  -2   21.80    5.50
  17  -5  -2   12.70    5.20
 -17  -5   2   17.00    6.30
 -17  -5   2   27.70    9.90
 -17  -5   2   16.50    4.50
  17   5  -2   29.30    4.50
 -16  -5   2   12.00    7.80
 -16  -5   2    3.90    4.20
 -15  -5   2   71.59    9.70
 -15  -5   2   44.90   10.90
 -14  -5   2   16.30    4.60
 -14  -5   2   10.90    6.30
 -14  -5   2   12.00    5.10
 -13  -5   2   31.50    8.10
 -13  -5   2   27.10    6.10
 -13  -5   2   33.40    5.80
 -12  -5   2   63.79    8.80
 -12  -5   2   70.69   11.30
 -12  -5   2   68.29    9.50
 -11  -5   2   69.99    9.40
 -11  -5   2   61.59    8.40
 -11  -5   2   66.99   10.50
 -10  -5   2   51.19    7.70
 -10  -5   2   53.79    9.10
 -10  -5   2   51.79    7.10
  -9  -5   2    9.10    3.60
  -9  -5   2    1.00    2.40
  -9  -5   2   14.60    4.40
  -9  -5   2    6.50    4.40
  -8  -5   2   46.00    6.50
  -8  -5   2   35.20    5.60
  -8  -5   2   37.60    5.80
  -8  -5   2   47.80    7.30
  -7  -5   2   25.80    4.60
  -7  -5   2   20.70    4.90
  -7  -5   2   27.50    4.50
   7   5  -2   21.30    4.80
  -6  -5   2  230.88   24.00
  -6  -5   2  233.68   24.50
  -6  -5   2  227.58   23.60
  -6   5   2  245.08   24.50
   6   5  -2  245.38   24.10
  -5  -5   2  146.99   16.20
  -5  -5   2  155.68   16.70
  -5   5   2  176.88   17.00
   5   5  -2  155.58   16.40
  -4  -5   2   80.09   10.10
  -4  -5   2   90.19    9.50
  -4   5   2   82.09    9.80
   4   5  -2   82.49    9.50
  -3  -5   2  171.08   17.30
  -3  -5   2  154.38   17.30
  -3   5   2  177.48   17.60
   3   5  -2  171.08   17.20
  -2  -5   2  100.39   11.00
   2   5  -2  101.19   10.90
  -2   5   2   98.89   11.20
  -1  -5   2  637.14   61.99
  -1   5   2  648.84   62.09
   1   5  -2  625.64   61.89
   0  -5   2   21.30    3.90
   0   5  -2   17.30    3.50
   0   5   2   17.10    3.70
   1  -5   2  784.52   72.49
  -1  -5  -2  705.43   72.29
  -1   5  -2  770.02   72.39
   1   5   2  726.83   72.39
   2  -5   2    2.70    2.60
  -2  -5  -2    4.80    2.90
   2   5   2    4.50    2.60
  -2   5  -2    4.40    2.60
  -3  -5  -2  232.28   24.20
   3  -5   2  236.88   24.00
   3   5   2  241.88   24.20
   4  -5   2   -3.70    2.10
  -4  -5  -2   -0.40    2.80
   4   5   2    2.20    2.60
  -5  -5  -2  247.48   25.70
   5  -5   2  266.37   25.30
  -5  -5  -2  239.28   25.10
   5   5   2  240.58   25.50
  -6  -5  -2    5.10    3.00
  -6  -5  -2    7.80    3.50
   6  -5   2   13.60    3.20
   6   5   2   15.40    4.60
  -7  -5  -2    3.30    2.80
  -7  -5  -2   -0.10    2.60
  -7  -5  -2    3.20    3.40
  -7  -5  -2   -1.40    2.20
   7   5   2    2.50    3.50
  -8  -5  -2   81.19   10.60
  -8  -5  -2   93.59   10.00
  -8  -5  -2   75.89   11.40
   8   5   2   89.59   11.90
  -9  -5  -2   32.10    6.80
  -9  -5  -2   22.80    5.10
  -9  -5  -2   24.20    4.80
   9   5   2   29.00    6.60
 -10  -5  -2   65.19    8.80
 -10  -5  -2   70.29   10.70
 -10  -5  -2   68.69    9.30
  10   5   2   66.49   10.90
 -11  -5  -2    4.80    3.70
 -11  -5  -2    7.20    3.90
 -11  -5  -2    0.30    3.90
  11   5   2    3.00    4.40
 -12  -5  -2   64.89    9.60
 -12  -5  -2   63.19    9.80
 -12  -5  -2   82.59   12.20
 -13  -5  -2  141.29   16.80
 -13  -5  -2  167.88   20.50
 -14  -5  -2    7.80    4.60
 -14  -5  -2   -2.10    6.30
 -15  -5  -2   77.09   11.00
 -15  -5  -2   81.89   14.60
  16  -5   2   -6.10    4.70
  16  -5   2    5.10    4.30
 -16  -5  -2    4.10    7.90
 -16  -5  -2    3.90    3.90
  16  -5   2   -5.60    5.60
 -16  -5  -2   -7.00    4.20
  16   5   2    0.80    2.80
  17  -5   2   28.20    6.50
  17  -5   2   14.80    6.90
 -17  -5  -2   28.70    5.80
  17  -5   2   35.50    6.30
 -17  -5  -2   20.10    6.50
  17   5   2   32.90    5.40
 -18  -5  -2   -3.60    4.60
  18  -5   2    3.20    6.20
  18  -5   2    4.80    4.90
 -18  -5  -2    0.40    3.80
  18  -5   2    1.30    4.20
  18   5   2    2.10    3.00
 -19  -5  -2   63.59    8.50
  19  -5   2   45.90   10.20
  19  -5   2   76.89    9.90
 -19  -5  -2   63.19   10.80
  19  -5   2   72.39    9.60
  19   5   2   67.19    8.20
 -20  -5  -2   15.30    4.60
  20  -5   2   16.10    5.60
  20  -5   2   14.60    4.70
  20  -5   2   19.50    7.40
  20   5   2   14.60    3.80
  21  -5   2   15.00    5.00
  21  -5   2   17.00    7.10
  21  -5   2   15.10    5.40
  21   5   2   20.60    3.70
  22  -5   2   26.00    5.70
  22  -5   2   17.40    4.80
  22  -5   2   16.90    6.40
  22   5   2   23.30    3.70
  23  -5   2   20.60    5.70
  23  -5   2   14.10    4.30
  23  -5   2   11.40    4.80
  24  -5   2   20.50    4.40
  24  -6  -2    9.60    3.70
  24  -6  -2   17.80    4.50
  24  -6  -2   13.80    4.60
  23  -6  -2  -11.00    4.60
  23  -6  -2    1.30    4.20
  23  -6  -2   -2.20    2.80
  22  -6  -2   12.10    4.80
  22  -6  -2    1.20    3.20
  22  -6  -2   10.00    5.90
  22   6  -2    4.20    2.40
  21  -6  -2    2.40    4.80
  21  -6  -2    1.40    3.50
  21  -6  -2    8.30    6.40
  21   6  -2    7.30    2.70
  20  -6  -2   18.50    6.90
  20  -6  -2   15.10    5.70
  20  -6  -2   14.00    4.50
  20   6  -2   14.30    3.70
  19  -6  -2   38.80    6.40
  19  -6  -2   24.40    7.90
 -19  -6   2   54.99    9.00
  19  -6  -2   42.10    7.40
  19   6  -2   35.10    5.30
  18  -6  -2    1.90    4.00
 -18  -6   2   -0.60    4.80
  18  -6  -2   -1.70    4.20
  18  -6  -2    5.60    5.70
  18   6  -2    2.90    2.80
  17  -6  -2    7.80    4.40
 -17  -6   2   12.40    6.00
  17  -6  -2    0.80    4.50
  17  -6  -2   -1.70    4.80
  17   6  -2    6.20    3.00
 -16  -6   2   -1.70    4.20
  16  -6  -2    1.20    3.90
 -16  -6   2   12.30    7.90
  16  -6  -2   -0.90    5.90
  16  -6  -2    2.00    4.50
  16   6  -2    5.00    3.10
 -15  -6   2   22.60    8.00
 -15  -6   2   13.00    5.60
 -15  -6   2   31.50    7.00
 -14  -6   2   18.60    5.90
 -14  -6   2   12.20    5.10
 -14  -6   2   19.70    7.70
 -13  -6   2    2.30    4.50
 -13  -6   2   11.00    6.40
 -13  -6   2    3.10    4.10
 -12  -6   2    4.50    4.30
 -12  -6   2   -2.00    3.10
 -12  -6   2    0.40    4.90
 -11  -6   2    3.30    3.70
 -11  -6   2    2.50    4.70
 -11  -6   2    6.60    3.40
 -10  -6   2    8.90    3.60
 -10  -6   2    5.00    4.50
 -10  -6   2   14.10    3.60
  -9  -6   2    3.00    3.70
  -9  -6   2    5.80    3.00
  -9  -6   2    3.70    2.70
  -9  -6   2    5.90    3.20
  -8  -6   2   19.50    5.00
  -8  -6   2   11.20    4.70
  -8  -6   2   16.50    4.10
  -8  -6   2   14.00    3.70
  -8   6   2   13.40    4.70
  -7  -6   2    8.90    3.40
  -7  -6   2    7.80    3.80
  -7  -6   2    8.60    3.00
  -7   6   2   12.00    3.90
  -6  -6   2  298.97   28.30
  -6  -6   2  279.67   28.90
  -6  -6   2  272.77   28.40
  -6   6   2  267.57   28.80
  -5  -6   2   19.80    4.20
  -5  -6   2   24.30    4.60
  -5  -6   2   18.10    4.40
  -5  -6   2   21.20    4.10
  -5   6   2   23.20    4.80
   5   6  -2   21.10    4.30
  -4  -6   2  359.56   39.30
  -4  -6   2  377.96   39.20
  -4  -6   2  448.76   39.40
  -4  -6   2  387.76   39.10
   4   6  -2  397.86   39.30
  -4   6   2  420.16   39.80
  -3  -6   2  133.79   14.00
  -3  -6   2  123.19   14.10
  -3  -6   2  124.79   13.90
  -3   6   2  145.59   14.70
   3   6  -2  133.99   14.30
  -2  -6   2   18.70    3.90
  -2  -6   2   18.50    4.00
  -2   6   2   22.00    4.50
   2   6  -2   21.70    4.20
  -1  -6   2   92.99   10.90
   1  -6  -2   84.59   10.80
  -1  -6   2   91.09   10.90
   1   6  -2  107.59   11.00
  -1   6   2  108.29   11.40
   0  -6   2   16.80    3.70
   0  -6  -2   16.80    3.50
   0   6  -2   13.30    3.50
   0   6   2   14.70    4.00
  -1  -6  -2   13.30    3.40
   1  -6   2   16.00    3.70
  -1   6  -2   20.30    4.10
   1   6   2   12.10    3.60
  -2  -6  -2   34.90    6.10
   2  -6   2   46.30    6.80
  -2  -6  -2   42.40    6.80
  -2  -6  -2   44.00    6.30
   2   6   2   68.99    7.50
  -2   6  -2   51.89    7.10
   3  -6   2   73.89    9.00
  -3  -6  -2   70.89    8.30
  -3  -6  -2   67.69    9.00
  -3  -6  -2   68.69    8.10
  -3   6  -2   55.49    8.70
   3   6   2   69.29    9.10
  -4  -6  -2   55.99    8.20
   4  -6   2   56.89    7.90
  -4  -6  -2   53.29    7.40
  -4  -6  -2   57.29    7.30
   4   6   2   55.19    8.00
   5  -6   2  179.18   17.70
  -5  -6  -2  145.99   17.10
  -5  -6  -2  164.58   17.30
  -5  -6  -2  175.58   18.10
   5   6   2  161.58   18.00
  -6  -6  -2    0.80    3.40
  -6  -6  -2    1.50    2.60
  -6  -6  -2    0.40    2.80
   6   6   2   -1.90    3.20
  -7  -6  -2    4.70    2.90
  -7  -6  -2    2.50    2.60
  -7  -6  -2    6.40    3.40
  -7  -6  -2    4.60    4.00
   7   6   2    0.40    3.60
  -8  -6  -2    4.90    3.20
  -8  -6  -2    2.50    2.80
  -8  -6  -2    2.50    3.80
   8   6   2  -11.30    3.70
  -9  -6  -2   19.90    6.00
  -9  -6  -2   28.80    5.70
  -9  -6  -2   24.00    4.80
   9   6   2   22.40    6.70
 -10  -6  -2   33.50    6.00
 -10  -6  -2   42.50    8.10
 -10  -6  -2   38.60    6.90
  10   6   2   16.30    7.40
 -11  -6  -2    0.40    3.60
 -11  -6  -2    0.20    2.90
 -11  -6  -2    0.90    5.10
 -12  -6  -2   10.00    4.10
 -12  -6  -2    5.90    6.00
 -12  -6  -2    3.50    4.70
 -13  -6  -2    0.70    4.90
 -13  -6  -2   -3.00    3.50
 -13  -6  -2    0.20    5.50
 -14  -6  -2   27.20    9.30
 -14  -6  -2   31.00    6.70
 -15  -6  -2    2.80    5.30
 -15  -6  -2   -0.60    7.00
  15  -6   2   -4.90    6.80
 -15  -6  -2   -6.20    4.10
  16  -6   2   -4.10    5.00
  16  -6   2   -1.50    4.50
 -16  -6  -2   -2.20    3.70
  16  -6   2    6.60    4.10
 -16  -6  -2  -11.50    4.60
  16   6   2    2.40    3.10
 -17  -6  -2    4.60    5.50
  17  -6   2    2.50    4.20
  17  -6   2   -2.40    4.40
 -17  -6  -2   -0.20    3.80
  17  -6   2    3.30    6.00
  17   6   2   10.10    3.40
  18  -6   2    6.70    6.30
  18  -6   2    1.40    4.90
 -18  -6  -2    5.00    3.90
 -18  -6  -2   -4.20    5.10
  18  -6   2   -6.60    3.70
  18   6   2   -0.80    2.90
  19  -6   2   71.69    8.90
  19  -6   2   59.89   10.30
  19  -6   2   55.99    8.80
  19   6   2   51.59    7.50
  20  -6   2   55.19    8.50
  20  -6   2   33.70    6.10
  20  -6   2   24.90    6.40
  20   6   2   26.40    4.90
  21  -6   2   -2.00    3.20
  21  -6   2    1.80    4.20
  21  -6   2    6.90    6.40
  21   6   2    0.10    2.60
  22  -6   2    3.30    3.20
  22  -6   2    3.00    4.10
  22  -6   2    5.10    5.40
  22   6   2    4.70    2.50
  23  -6   2   -3.90    4.00
  23  -6   2    2.20    3.40
  23  -6   2   -3.90    3.40
  24  -7  -2   56.49    7.30
  24  -7  -2   59.29    8.20
  23  -7  -2    3.20    2.70
  23  -7  -2    2.70    4.60
  23  -7  -2   -2.10    3.40
  22  -7  -2   52.69    7.70
  22  -7  -2   19.30    4.90
  22  -7  -2   54.69    6.80
  22   7  -2   38.20    4.60
  21  -7  -2   37.90    6.40
  21  -7  -2   26.50    7.30
  21  -7  -2   30.50    5.40
  21   7  -2   25.10    4.30
  20  -7  -2    5.80    5.00
  20  -7  -2    8.90    3.90
  20  -7  -2   11.00    6.50
  20   7  -2    7.30    3.00
  19  -7  -2   56.39    8.80
  19  -7  -2   53.39    8.00
  19  -7  -2   51.79    9.30
  19   7  -2   57.69    7.30
  18  -7  -2    0.80    4.40
 -18  -7   2   -6.00    5.50
  18  -7  -2   12.20    5.60
  18  -7  -2    2.80    4.00
  18   7  -2   -0.10    3.00
 -17  -7   2   31.60    8.00
  17  -7  -2   47.10    7.60
  17  -7  -2   48.10    7.50
  17  -7  -2   34.40    7.40
  17   7  -2   44.30    6.10
 -16  -7   2    6.30    5.50
  16  -7  -2    7.20    4.80
 -16  -7   2    6.90    5.50
  16  -7  -2    8.50    4.30
  16   7  -2   13.50    3.50
 -15  -7   2  112.89   16.70
 -15  -7   2   86.99   13.00
  15  -7  -2   89.39   12.80
  15  -7  -2  111.29   12.90
 -15  -7   2  116.89   14.90
  15   7  -2   95.59   11.50
 -14  -7   2   55.09   12.30
 -14  -7   2   69.79   10.00
 -14  -7   2   77.19   10.90
 -13  -7   2  209.38   24.50
 -13  -7   2  172.78   19.80
 -13  -7   2  170.48   20.10
 -12  -7   2   97.89   13.70
 -12  -7   2  122.49   13.50
 -12  -7   2   89.59   14.60
 -11  -7   2  147.99   18.50
 -11  -7   2  181.98   19.90
 -10  -7   2  256.27   26.60
 -10  -7   2  264.07   27.50
 -10  -7   2  233.08   26.40
  -9  -7   2   14.30    4.30
  -9  -7   2    7.10    3.50
  -9  -7   2    9.30    4.60
  -9   7   2   12.20    4.80
  -8  -7   2  133.89   15.70
  -8  -7   2  137.59   15.10
  -8  -7   2  148.69   16.60
  -8   7   2  134.19   17.20
  -7  -7   2    4.50    3.70
  -7  -7   2   11.20    3.70
  -7  -7   2   10.90    3.30
  -7   7   2    5.90    4.00
  -6  -7   2   10.90    4.10
  -6  -7   2    6.90    3.10
  -6  -7   2    7.70    3.20
  -6   7   2    4.40    3.50
  -5  -7   2  303.57   29.90
   5  -7  -2  273.57   29.40
  -5  -7   2  303.27   29.60
  -5   7   2  294.47   30.30
  -4  -7   2  215.68   21.80
  -4  -7   2  221.98   21.80
   4  -7  -2  204.98   21.60
   4   7  -2  199.38   21.90
  -4   7   2  205.88   22.30
  -3  -7   2  527.95   49.20
  -3  -7   2  505.15   49.00
  -3  -7   2  499.15   49.20
   3  -7  -2  473.55   48.80
  -3   7   2  498.95   49.50
   3   7  -2  480.45   49.10
  -2  -7   2   27.40    5.30
   2  -7  -2   30.00    5.20
   2  -7  -2   35.40    5.40
  -2  -7   2   25.00    5.00
  -2  -7   2   34.60    5.50
   2   7  -2   33.30    5.50
  -2   7   2   35.30    5.90
   1  -7  -2 1055.79  102.89
  -1  -7   2 1053.49  102.89
  -1  -7   2 1084.99  103.29
  -1  -7   2 1023.50  102.79
   1  -7  -2 1042.40  102.79
  -1   7   2 1083.39  103.39
   1   7  -2 1111.69  103.19
   0  -7   2    7.20    2.90
   0  -7  -2    8.50    3.00
   0  -7  -2    4.70    3.10
   0  -7   2   13.00    3.60
   0   7   2    0.70    3.00
   0   7  -2    8.00    3.20
   1  -7   2 1079.89  106.79
   1  -7   2 1074.89  106.29
  -1  -7  -2 1107.99  106.49
  -1  -7  -2 1061.49  106.29
   1   7   2 1147.69  106.89
  -1   7  -2 1136.99  106.89
   2  -7   2    3.70    3.00
  -2  -7  -2    4.20    3.00
   2  -7   2    1.90    2.70
  -2  -7  -2    1.70    2.60
  -2   7  -2    4.30    3.00
   2   7   2    7.10    3.60
   3  -7   2  490.35   50.19
  -3  -7  -2  502.15   50.49
  -3  -7  -2  516.95   50.39
   3  -7   2  516.15   50.79
   3   7   2  529.35   50.99
  -3   7  -2  525.15   50.99
  -4  -7  -2    0.50    2.40
  -4  -7  -2    0.00    3.10
  -4  -7  -2    0.00    2.50
   4  -7   2   -0.20    2.50
   4   7   2    1.40    3.50
  -4   7  -2    0.10    2.70
  -5  -7  -2  184.38   20.20
  -5  -7  -2  199.88   20.40
  -5  -7  -2  197.08   21.20
   5   7   2  196.78   21.10
  -5   7  -2  188.98   20.90
  -6  -7  -2    0.90    2.80
  -6  -7  -2   -0.70    2.80
  -6  -7  -2   -2.20    3.00
   6   7   2   -0.10    4.10
  -6   7  -2   -0.30    3.60
  -7  -7  -2  108.59   13.20
  -7  -7  -2  124.29   14.60
  -7  -7  -2  101.39   12.10
   7   7   2   85.49   13.30
  -8  -7  -2   54.79    8.00
  -8  -7  -2   55.89    9.60
  -8  -7  -2   69.39    9.10
   8   7   2   51.59    9.50
  -9  -7  -2   -0.10    3.20
  -9  -7  -2   -3.20    3.70
   9   7   2   -7.00    7.10
 -10  -7  -2  134.59   19.00
 -10  -7  -2  156.88   18.10
 -10  -7  -2  191.58   20.10
 -11  -7  -2  237.78   26.70
 -11  -7  -2  203.88   23.00
 -11  -7  -2  200.98   22.30
 -12  -7  -2   95.99   16.40
 -12  -7  -2  129.99   15.50
 -12  -7  -2  123.59   14.50
 -13  -7  -2  115.69   17.50
 -13  -7  -2  132.49   16.40
 -13  -7  -2  115.69   14.80
 -14  -7  -2  102.99   15.00
 -14  -7  -2  146.39   16.90
 -14  -7  -2  136.19   19.60
  15  -7   2   95.19   13.40
 -15  -7  -2  128.69   13.10
 -15  -7  -2  125.69   15.00
  15  -7   2   91.19   12.60
  15  -7   2  102.69   13.10
  15   7   2  119.39   12.50
  16  -7   2   18.50    5.40
 -16  -7  -2   24.50    6.50
  16  -7   2   19.40    5.70
  16  -7   2   18.20    6.20
  16   7   2   13.60    4.10
 -17  -7  -2   46.90    9.70
  17  -7   2   63.09   10.70
  17  -7   2   63.49    9.50
  17  -7   2   87.79   10.50
  17   7   2   80.39    9.20
  18  -7   2   13.00    4.60
  18  -7   2   10.70    5.40
  18  -7   2   18.60    6.90
  18   7   2   13.60    4.10
  19  -7   2   48.00    7.60
  19  -7   2   66.19    8.80
  19  -7   2   49.20    9.00
  19   7   2   61.59    7.40
  20  -7   2   37.10    7.70
  20  -7   2   29.50    6.50
  20  -7   2   32.20    5.70
  20   7   2   36.00    5.40
  21  -7   2   12.30    3.70
  21  -7   2   20.00    5.10
  21  -7   2   23.70    6.30
  21   7   2   23.00    3.90
  22  -7   2   14.80    3.80
  22  -7   2   16.20    5.70
  22  -7   2   19.40    4.80
  22   7   2   18.90    3.20
  23  -7   2   -5.80    3.70
  23  -7   2    2.10    2.80
  23  -7   2    1.60    3.30
  23  -8  -2    7.50    3.60
  23  -8  -2    5.00    4.30
  22  -8  -2   59.29    8.60
  22  -8  -2   47.60    7.30
  22   8  -2   51.19    6.00
  21  -8  -2   36.00    7.30
  21  -8  -2   30.70    5.90
  21   8  -2   28.50    4.40
  20  -8  -2   54.39    8.30
  20  -8  -2   48.60    8.80
  20   8  -2   49.40    6.50
  19  -8  -2  116.19   13.00
  19  -8  -2   93.89   13.10
  19   8  -2  100.19   11.70
  18  -8  -2    6.20    5.50
  18  -8  -2    0.30    4.80
  18   8  -2    6.20    3.40
  17  -8  -2  143.39   15.70
  17  -8  -2  101.79   15.10
  17   8  -2  153.18   14.60
  16  -8  -2    5.40    4.40
  16  -8  -2    4.10    4.40
 -16  -8   2   -7.70    5.40
  16   8  -2   -1.20    2.90
 -15  -8   2   77.39   11.30
  15  -8  -2   49.50    8.50
  15  -8  -2   56.59    9.10
  15   8  -2   69.69    8.30
  14  -8  -2   35.10    7.20
  14  -8  -2   29.40    6.30
 -14  -8   2   49.00    8.90
 -14  -8   2   47.50   11.40
  14   8  -2   42.90    6.20
 -13  -8   2   92.29   14.80
 -13  -8   2  106.59   14.50
 -12  -8   2  168.88   18.80
 -12  -8   2  150.38   20.90
 -11  -8   2   45.40    8.50
 -11  -8   2   35.90    8.60
 -10  -8   2  634.34   58.19
 -10  -8   2  587.64   58.89
 -10  -8   2  526.35   57.29
  -9  -8   2    4.10    3.60
  -9  -8   2    1.30    4.40
  -9  -8   2   10.70    4.50
  -8  -8   2  621.34   60.29
  -8  -8   2  598.24   60.59
  -7  -8   2    6.60    3.40
  -7  -8   2    6.60    3.70
  -7   8   2    8.20    3.90
  -6  -8   2  441.26   42.90
  -6  -8   2  442.46   42.70
  -6   8   2  386.86   43.30
   5  -8  -2   -2.40    2.50
  -5  -8   2    0.60    2.70
  -5  -8   2    0.30    2.80
  -5   8   2    1.70    3.20
  -4  -8   2  906.21   86.39
  -4  -8   2  883.61   86.49
   4  -8  -2  904.71   86.29
  -4   8   2  843.22   86.99
  -3  -8   2    0.60    2.60
   3  -8  -2    0.10    2.80
  -3  -8   2    2.20    2.60
  -3   8   2    9.40    3.80
   2  -8  -2   74.29    9.80
  -2  -8   2   84.39   10.20
  -2  -8   2   84.29    9.60
  -2   8   2   73.79   10.90
   2   8  -2   68.39   10.00
  -1  -8   2    8.60    3.20
  -1  -8   2    6.50    3.30
   1  -8  -2    5.00    2.90
   1  -8  -2    9.30    3.20
  -1   8   2    2.80    3.30
   1   8  -2    6.80    3.20
   0  -8  -2    5.20    3.20
   0  -8  -2    2.10    2.80
   0  -8   2    4.20    2.90
   0   8  -2    5.20    3.40
   0   8   2    1.50    2.60
   1  -8   2   10.90    3.50
  -1  -8  -2    7.60    3.30
  -1  -8  -2   10.50    3.90
   1   8   2   12.60    4.00
  -1   8  -2    8.70    3.70
  -2  -8  -2  127.39   14.10
  -2  -8  -2  127.79   14.00
   2  -8   2  129.19   14.10
   2   8   2  108.89   15.00
  -2   8  -2  130.79   14.90
  -3  -8  -2   -5.40    2.40
  -3  -8  -2    2.10    2.70
   3  -8   2    2.40    3.00
   3   8   2    3.40    3.60
  -3   8  -2    1.90    3.20
   4  -8   2  266.57   28.50
  -4  -8  -2  278.17   28.60
  -4  -8  -2  308.67   29.00
   4   8   2  281.27   29.30
  -4   8  -2  263.97   29.20
  -5  -8  -2    3.40    2.90
  -5  -8  -2    2.00    3.40
  -5   8  -2    0.90    3.30
   5   8   2    3.00    4.00
  -6  -8  -2  322.07   31.30
  -6  -8  -2  312.27   31.50
  -6  -8  -2  316.67   32.10
   6   8   2  282.37   32.00
  -6   8  -2  283.17   31.90
  -7  -8  -2   -0.20    4.50
  -7  -8  -2    4.00    4.00
  -7  -8  -2    7.50    3.70
   7   8   2    5.40    5.40
  -8  -8  -2  514.35   48.90
  -8  -8  -2  465.25   48.20
  -8  -8  -2  474.55   49.80
  -9  -8  -2   27.40    8.40
  -9  -8  -2   49.50    7.80
 -10  -8  -2  478.55   47.10
 -10  -8  -2  443.46   48.40
 -11  -8  -2   32.00    9.80
 -11  -8  -2   35.00    7.40
 -12  -8  -2  267.37   26.90
 -12  -8  -2  206.28   28.60
 -13  -8  -2   37.00   10.40
 -13  -8  -2   45.40    8.20
  13  -8   2   51.39    8.40
  13  -8   2   31.40    7.40
  13   8   2   39.60    7.80
  14  -8   2  125.69   13.90
 -14  -8  -2   97.89   14.70
  14  -8   2  108.29   14.00
  14   8   2  109.79   12.90
  15  -8   2  122.29   14.70
  15  -8   2  126.09   15.70
  15   8   2  117.29   13.70
  16  -8   2   26.20    7.10
  16  -8   2   32.90    6.80
  16   8   2   44.30    6.20
  17  -8   2  118.49   14.00
  17  -8   2   92.99   12.50
  17   8   2   94.79   11.60
  18  -8   2    1.10    4.60
  18  -8   2   -0.60    3.20
  18  -8   2    8.60    6.30
  18   8   2    0.50    3.20
  19  -8   2  110.99   15.00
  19  -8   2  152.58   16.30
  19  -8   2  167.78   18.20
  19   8   2  144.79   15.10
  20  -8   2   21.70    6.00
  20  -8   2   19.70    5.00
  20  -8   2    7.40    3.20
  20   8   2   18.90    3.70
  21  -8   2   69.19    9.00
  21  -8   2   84.99   10.30
  21   8   2   68.59    8.30
  22  -8   2   32.60    5.00
  22  -8   2   41.10    5.70
  22  -8   2   34.20    6.20
  22   8   2   32.50    4.40
  22  -9  -2   14.40    4.00
  22  -9  -2    9.90    4.90
  22   9  -2   12.20    2.50
  21  -9  -2   19.90    6.00
  21  -9  -2   14.20    4.50
  21   9  -2   24.70    3.60
  20  -9  -2   36.40    7.40
  20  -9  -2   31.00    6.30
  20   9  -2   38.10    5.10
  19  -9  -2   24.70    6.30
  19  -9  -2   51.39    8.00
  19   9  -2   34.00    5.40
  18  -9  -2   38.30    7.20
  18  -9  -2   48.70    8.30
  18   9  -2   41.40    6.10
  17  -9  -2    6.90    5.20
  17  -9  -2    2.00    4.50
  17   9  -2    6.70    3.50
  16  -9  -2   16.50    5.50
 -16  -9   2   18.30    6.80
  16  -9  -2    9.30    4.90
  16   9  -2    9.50    3.90
  15  -9  -2   21.50    5.40
 -15  -9   2    5.60    6.50
  15  -9  -2   25.40    6.00
  15  -9  -2   26.40    6.00
  15   9  -2   20.00    4.70
  14  -9  -2    1.50    4.20
  14  -9  -2    3.50    3.80
  14  -9  -2    5.70    4.40
 -14  -9   2   11.60    6.00
  14   9  -2    5.00    3.50
  13  -9  -2   46.50    7.80
  13  -9  -2   33.30    6.70
 -13  -9   2   34.00   10.50
  13  -9  -2   35.50    6.90
 -13  -9   2   45.30    9.00
  13   9  -2   40.10    6.20
 -12  -9   2    7.80    5.00
 -12  -9   2    3.20   11.00
 -11  -9   2   29.60    7.50
 -10  -9   2    8.40    5.00
 -10  -9   2    5.50    4.60
  -9  -9   2    4.70    3.90
  -9  -9   2    3.90    4.30
  -8  -9   2   19.10    5.80
  -8  -9   2   21.40    5.70
  -7  -9   2   12.40    4.70
  -7  -9   2   12.50    4.80
  -6  -9   2   -2.10    2.90
  -6  -9   2   -3.40    3.10
   5  -9  -2   11.00    4.40
  -5  -9   2    5.40    3.60
  -5  -9   2    9.90    4.30
  -4  -9   2    8.80    3.90
  -4  -9   2   15.70    4.30
   4  -9  -2   15.00    4.60
  -4   9   2    4.40    4.40
  -3  -9   2   53.29    9.00
  -3  -9   2   67.09    9.30
   3  -9  -2   78.79    9.60
  -3   9   2   58.39    9.80
   2  -9  -2   41.00    6.70
  -2  -9   2   37.80    6.50
  -2  -9   2   31.70    6.10
  -2   9   2   45.60    7.90
   1  -9  -2   43.20    6.90
   1  -9  -2   30.20    6.00
  -1  -9   2   36.50    6.30
  -1  -9   2   28.90    5.90
  -1   9   2   41.60    7.30
   0  -9   2   13.20    4.10
   0  -9  -2    9.70    3.60
   0  -9  -2    3.90    3.40
   0   9  -2   14.30    4.30
   0   9   2    6.70    4.00
  -1  -9  -2   76.59   10.10
   1  -9   2   96.39   11.00
  -1  -9  -2   90.19   10.80
  -1   9  -2   47.70    9.80
   1   9   2   75.19   10.90
   2  -9   2   49.60    7.30
  -2  -9  -2   48.80    7.10
  -2  -9  -2   40.70    7.20
   2   9   2   42.50    7.50
  -2   9  -2   32.90    6.80
  -3  -9  -2  156.68   15.40
  -3  -9  -2  114.69   14.50
   3  -9   2  129.19   14.70
   3   9   2  106.79   15.60
   4  -9   2    3.30    3.60
  -4  -9  -2    3.80    3.30
  -4  -9  -2    2.30    3.60
  -4   9  -2   -1.10    3.50
   4   9   2    0.90    3.60
  -5  -9  -2   25.50    5.70
  -5  -9  -2   33.70    6.40
   5   9   2   34.00    7.50
  -6  -9  -2   17.60    5.10
  -6  -9  -2   19.40    5.80
  -7  -9  -2   36.00    6.80
  -7  -9  -2   27.00    6.40
  -8  -9  -2    0.80    3.70
  -8  -9  -2    3.80    4.30
  -9  -9  -2    0.20    4.60
  -9  -9  -2   -7.60    5.30
 -10  -9  -2    9.40    6.80
 -10  -9  -2    6.40    4.70
 -11  -9  -2   31.00    9.20
 -11  -9  -2   20.50    6.50
  12  -9   2    6.90    5.20
  12  -9   2    8.60    4.30
 -12  -9  -2   18.00    8.90
 -12  -9  -2   13.50    6.30
  12  -9   2    4.10    4.70
  12   9   2   14.20    4.30
  13  -9   2    8.40    4.60
  13  -9   2   27.00    5.80
 -13  -9  -2    4.40    6.10
  13  -9   2   18.40    5.80
  13   9   2   16.50    4.30
  14  -9   2    2.10    4.60
  14  -9   2   -4.40    4.50
  14  -9   2    6.30    4.50
 -14  -9  -2    3.20    5.60
  14   9   2    6.40    3.60
  15  -9   2   21.50    5.90
  15  -9   2    9.70    6.00
  15  -9   2   26.00    6.00
 -15  -9  -2   29.70    7.10
  15   9   2   38.00    5.60
  16  -9   2   12.60    6.40
  16  -9   2    5.90    4.90
  16   9   2    7.40    3.70
  17  -9   2    6.10    5.00
  17  -9   2   13.90    6.20
  17   9   2    9.60    3.90
  18  -9   2   14.40    6.60
  18  -9   2   12.40    5.10
  18   9   2   10.70    3.80
  19  -9   2   35.30    7.50
  19  -9   2   40.10    6.50
  19   9   2   33.40    5.40
  20  -9   2    5.40    5.20
  20  -9   2   12.10    4.40
  20   9   2   11.00    3.10
  21  -9   2   22.50    4.60
  21  -9   2   21.80    5.60
  21   9   2   19.40    3.40
  21 -10  -2    8.50    3.80
  21 -10  -2   17.10    5.20
  21  10  -2   13.10    2.70
  20 -10  -2   23.10    5.30
  20 -10  -2   38.20    6.80
  20  10  -2   32.40    4.50
  19 -10  -2   46.20    7.30
  19 -10  -2   44.00    8.20
  19  10  -2   54.39    6.50
  18 -10  -2   26.50    6.70
  18 -10  -2   20.20    5.40
  18  10  -2   21.60    4.20
  17 -10  -2   45.20    7.70
  17 -10  -2   36.60    6.90
  17  10  -2   34.50    5.80
  16 -10  -2   -1.90    4.10
  16 -10  -2    6.80    5.10
  16 -10  -2    3.00    4.20
  16  10  -2   -4.00    3.00
  15 -10  -2   11.80    5.10
  15 -10  -2   11.90    5.00
  15 -10  -2   18.10    5.00
 -15 -10   2   12.60    6.10
  15  10  -2   14.00    3.90
 -14 -10   2    4.70    5.40
  14 -10  -2   -1.50    3.80
  14 -10  -2    0.50    4.30
  14 -10  -2   -1.40    3.90
  14  10  -2    3.80    3.20
  13 -10  -2   25.20    5.60
  13 -10  -2   14.30    5.00
 -13 -10   2   18.20    7.00
  13 -10  -2   13.10    4.90
  13  10  -2   12.10    4.00
  12 -10  -2   17.50    5.40
 -12 -10   2    3.70    5.60
  12 -10  -2   17.30    5.20
  12 -10  -2   20.60    5.00
  12  10  -2    8.20    4.00
  11 -10  -2   19.40    5.30
  11 -10  -2   27.90    5.80
 -11 -10   2   11.90    6.20
  11 -10  -2   30.30    5.60
  11 -10  -2   12.20    5.20
  11  10  -2   32.60    5.40
 -10 -10   2  133.39   16.70
 -10 -10   2  126.89   17.00
  -9 -10   2   46.10    7.80
  -9 -10   2   33.00    7.80
  -8 -10   2  216.18   23.30
  -8 -10   2  207.48   23.60
  -7 -10   2   25.60    6.40
  -7 -10   2   21.00    6.20
  -6 -10   2    4.60    3.90
  -6 -10   2   10.80    4.60
   5 -10  -2   28.10    6.60
  -5 -10   2   20.10    5.70
  -5 -10   2   44.70    7.40
  -4 -10   2  151.18   16.20
   4 -10  -2  121.59   16.40
  -4 -10   2  135.39   16.10
  -3 -10   2   14.10    4.80
   3 -10  -2   18.50    5.10
  -3 -10   2   22.30    5.60
  -2 -10   2    9.40    4.80
  -2 -10   2   16.30    4.80
   2 -10  -2   15.20    4.50
  -1 -10   2    2.80    3.70
   1 -10  -2   -4.50    2.80
   0 -10  -2   32.60    6.50
   0 -10  -2   42.60    7.00
   0 -10   2   28.90    6.20
   1 -10   2    3.80    4.00
  -1 -10  -2    6.80    4.20
  -1 -10  -2    4.80    3.60
  -2 -10  -2    8.60    4.30
  -2 -10  -2   19.40    4.90
   2 -10   2    7.30    4.50
  -3 -10  -2   20.60    5.40
   3 -10   2   20.40    5.60
  -3 -10  -2   21.00    5.60
  -4 -10  -2   26.50    5.90
  -4 -10  -2   13.40    5.40
  -5 -10  -2   48.80    8.40
  -5 -10  -2   35.80    7.10
  -6 -10  -2    9.60    4.80
  -6 -10  -2    9.80    4.90
  -7 -10  -2    0.50    4.30
  -7 -10  -2   -1.60    4.30
  -8 -10  -2   87.19   12.50
  -8 -10  -2   95.09   13.40
  -9 -10  -2    4.20    4.90
  -9 -10  -2    4.70    4.50
  10 -10   2  128.99   17.80
 -10 -10  -2  147.89   16.70
  10 -10   2  156.58   17.60
  10 -10   2  162.98   17.80
 -10 -10  -2  202.98   21.20
  10  10   2  152.58   16.80
  11 -10   2   21.80    5.40
 -11 -10  -2   17.90    4.20
  11 -10   2   13.80    5.50
 -11 -10  -2    8.00    6.50
  11 -10   2    9.50    5.50
  11  10   2   13.40    3.90
  11  10   2   12.20    4.10
  12 -10   2   47.60    8.30
  12 -10   2   60.09    9.00
  12 -10   2   58.59    9.30
 -12 -10  -2   58.89    8.30
 -12 -10  -2   68.99   11.00
  12  10   2   59.09    8.00
 -13 -10  -2   -2.50    4.50
  13 -10   2    3.90    4.30
  13 -10   2   -1.60    4.30
  13 -10   2    4.30    4.90
  13  10   2    1.00    3.00
  14 -10   2    2.30    4.80
  14 -10   2    3.10    5.20
  14 -10   2    7.90    4.80
 -14 -10  -2   10.50    5.40
  14  10   2    3.50    3.30
  15 -10   2   14.70    5.50
  15 -10   2   20.00    5.60
  15 -10   2   15.50    6.40
  15  10   2   25.30    4.80
  16 -10   2    5.60    6.00
  16 -10   2   -1.10    4.70
  16 -10   2   -1.40    4.50
  16  10   2    1.30    3.20
  17 -10   2   19.50    6.90
  17 -10   2   19.20    5.50
  17  10   2   20.60    4.50
  18 -10   2    5.70    5.80
  18 -10   2    4.20    4.30
  18  10   2    1.60    2.80
  19 -10   2   65.69    9.20
  19 -10   2   56.49    8.20
  19  10   2   67.29    7.80
  20 -10   2   32.30    6.10
  20 -10   2   26.60    5.00
  20  10   2   25.20    4.10
  20 -11  -2   25.40    5.40
  20 -11  -2   17.90    4.00
  20  11  -2   16.40    3.20
  19 -11  -2   70.69    9.20
  19 -11  -2   53.09    8.10
  19  11  -2   72.29    7.80
  18 -11  -2   11.30    5.20
  18 -11  -2    1.10    3.80
  18  11  -2    5.00    2.80
  17 -11  -2  126.29   13.80
  17 -11  -2   90.39   11.90
  17 -11  -2   90.59   11.60
  17  11  -2  102.09   11.30
  16 -11  -2    3.70    5.00
  16 -11  -2    4.00    4.10
  16 -11  -2    9.20    4.50
  16  11  -2    1.30    3.10
  15 -11  -2   89.09   11.90
  15 -11  -2  120.09   13.60
  15 -11  -2   97.59   12.50
  15  11  -2  107.69   11.70
  14 -11  -2   32.80    6.60
  14 -11  -2   33.00    6.80
  14 -11  -2   40.40    6.70
  14  11  -2   33.40    5.60
  13 -11  -2  129.59   15.20
  13 -11  -2  122.19   14.70
  13 -11  -2  141.29   15.50
 -13 -11   2   93.29   15.60
  13  11  -2  126.79   13.90
  12 -11  -2   10.70    4.80
  12 -11  -2    6.60    4.50
  12 -11  -2    1.80    4.10
  12 -11  -2    6.80    4.10
 -12 -11   2    6.60    5.90
  12  11  -2    0.10    2.90
  11 -11  -2  106.59   12.70
 -11 -11   2  132.89   16.00
  11 -11  -2   96.29   12.50
  11 -11  -2  121.39   13.50
 -11 -11   2  112.19   12.60
  11 -11  -2   87.19   12.70
  10 -11  -2   43.00    7.80
  10 -11  -2   46.40    7.20
 -10 -11   2   39.40    8.10
  10 -11  -2   37.90    7.00
 -10 -11   2   39.20    8.10
  10 -11  -2   47.30    7.10
 -10 -11   2   44.30    6.80
  10  11  -2   43.30    6.30
  10  11  -2   34.50    6.20
  -9 -11   2   54.09    9.00
   9 -11  -2   48.90    8.20
   9 -11  -2   46.80    7.40
   9 -11  -2   35.60    6.90
  -9 -11   2   55.39    9.70
   9 -11  -2   43.80    7.70
  -9 -11   2   49.99    7.10
   9  11  -2   38.50    6.30
   8 -11  -2   28.00    8.20
   8 -11  -2   30.00    5.60
  -8 -11   2   28.40    6.50
   8 -11  -2   28.50    5.70
  -8 -11   2   35.60    7.40
  -8 -11   2   32.90    7.70
   8  11  -2   24.90    6.60
  -7 -11   2   20.30    6.00
  -7 -11   2   16.30    6.40
  -6 -11   2   40.40    7.90
  -6 -11   2   23.10    6.50
  -5 -11   2   55.19    9.90
  -5 -11   2   81.29   11.00
   5 -11  -2   72.79   10.60
   4 -11  -2    8.50    4.90
  -4 -11   2    4.70    4.40
  -4 -11   2   -3.70    3.90
   3 -11  -2  207.38   21.30
  -3 -11   2  178.38   21.10
  -3 -11   2  180.38   21.20
   2 -11  -2   14.10    4.90
  -2 -11   2    6.00    4.30
   1 -11  -2  624.04   61.29
  -1 -11   2  601.54   61.19
   0 -11  -2   19.20    5.50
   0 -11   2   19.90    6.10
  -1 -11  -2  634.64   61.39
  -1 -11  -2  618.34   61.49
   1 -11   2  591.44   61.29
  -2 -11  -2   34.50    6.80
  -2 -11  -2   22.50    6.40
   2 -11   2   26.70    6.20
  -3 -11  -2  140.09   19.20
   3 -11   2  170.28   19.70
  -3 -11  -2  172.28   18.60
  -4 -11  -2    4.70    4.20
  -4 -11  -2    4.10    4.10
  -5 -11  -2   95.29   12.50
  -5 -11  -2   74.59   11.60
  -6 -11  -2    9.50    4.90
  -6 -11  -2    9.30    5.00
  -7 -11  -2  122.39   13.30
  -7 -11  -2  102.79   13.20
   7 -11   2   60.09   10.00
   7 -11   2   90.19   13.60
  -7 -11  -2   62.49   10.90
   7  11   2   78.39   10.20
   8 -11   2    6.70    4.30
   8 -11   2    6.60    4.20
   8 -11   2    0.50    3.90
  -8 -11  -2    9.50    3.80
  -8 -11  -2    2.40    5.00
  -8 -11  -2    5.10    5.30
   8  11   2    9.90    3.50
  -9 -11  -2   38.80    8.20
   9 -11   2   33.80    7.00
   9 -11   2   41.80    7.20
   9 -11   2   31.00    6.20
   9 -11   2   35.80    6.50
  -9 -11  -2   37.50    6.10
  -9 -11  -2   54.39    8.70
   9  11   2   24.60    5.30
  10 -11   2   21.30    5.80
  10 -11   2   29.00    6.40
  10 -11   2   29.00    6.70
 -10 -11  -2   34.70    5.80
  10 -11   2   38.20    6.70
 -10 -11  -2   30.00    7.80
  10  11   2   30.20    5.50
  11 -11   2   95.99   12.10
 -11 -11  -2   74.79   11.90
  11 -11   2   81.29   11.00
  11 -11   2   86.49   11.20
 -11 -11  -2   78.99   10.20
  11  11   2   79.99   10.10
 -12 -11  -2   49.70    9.40
 -12 -11  -2   51.29    7.30
  12 -11   2   41.20    7.40
  12 -11   2   38.10    7.30
  12 -11   2   49.40    8.60
  12  11   2   53.09    7.30
  13 -11   2  139.69   15.50
 -13 -11  -2  119.59   13.60
  13 -11   2  123.29   14.40
  13 -11   2  113.79   14.20
  13  11   2  105.49   13.40
  14 -11   2   49.99    8.60
  14 -11   2   38.60    7.30
 -14 -11  -2   46.20    7.00
  14 -11   2   49.10    7.90
  14  11   2   48.50    6.90
  15 -11   2   55.29    9.20
  15 -11   2   60.89   10.20
  15 -11   2   75.79    9.60
  15  11   2   82.19    9.10
  16 -11   2   12.50    5.10
  16 -11   2   28.40    6.90
  16 -11   2   14.70    5.40
  16  11   2   22.80    4.30
  17 -11   2  142.99   16.90
  17 -11   2  170.48   18.30
  17  11   2  147.59   16.00
  18 -11   2    3.60    3.50
  18 -11   2    4.40    5.10
  18  11   2    1.90    2.80
  19 -11   2   55.59    7.50
  19 -11   2   38.90    6.10
  19  11   2   49.50    5.90
  19 -12  -2   16.50    3.90
  19 -12  -2   27.20    5.50
  19  12  -2   28.70    3.90
  18 -12  -2   -3.50    2.90
  18 -12  -2    5.80    4.60
  18  12  -2   -1.80    2.40
  17 -12  -2   17.30    5.50
  17 -12  -2   46.50    6.10
  17 -12  -2   28.80    6.30
  17  12  -2   36.90    5.20
  16 -12  -2    2.40    4.20
  16 -12  -2    7.70    4.10
  16 -12  -2    0.60    4.40
  16  12  -2    3.20    2.80
  15 -12  -2   30.70    6.10
  15 -12  -2   33.90    6.80
  15 -12  -2   29.60    5.90
  15  12  -2   32.30    5.10
  14 -12  -2    9.80    4.70
  14 -12  -2   14.40    5.20
  14 -12  -2   14.10    4.60
  14  12  -2   12.00    3.50
  13 -12  -2  133.89   14.90
  13 -12  -2  126.59   14.70
  13 -12  -2  123.79   15.40
 -13 -12   2  112.79   13.90
  13  12  -2  120.59   13.60
 -12 -12   2   51.79    7.30
  12 -12  -2   57.79    7.70
  12 -12  -2   53.39    8.30
  12 -12  -2   62.19    8.10
  12 -12  -2   61.29    8.20
  12  12  -2   32.90    6.30
  11 -12  -2   38.00    6.90
  11 -12  -2   44.90    7.70
  11 -12  -2   50.09    7.00
  11 -12  -2   37.00    6.70
 -11 -12   2   53.19    9.80
 -11 -12   2   35.20    5.80
  11  12  -2   20.70    5.00
  10 -12  -2  356.16   35.10
  10 -12  -2  346.07   35.00
 -10 -12   2  334.57   36.10
  10 -12  -2  328.37   35.10
 -10 -12   2  363.96   34.60
  10 -12  -2  349.07   35.40
 -10 -12   2  341.77   36.70
  10  12  -2  330.77   34.30
   9 -12  -2   16.00    4.80
  -9 -12   2    9.70    3.90
   9 -12  -2   10.80    5.20
   9 -12  -2    7.60    4.20
  -9 -12   2    0.80    5.40
  -9 -12   2   16.50    5.80
   9  12  -2   16.10    4.00
   8 -12  -2  154.68   17.70
  -8 -12   2  168.68   19.10
  -8 -12   2  150.88   16.90
   8 -12  -2  148.69   18.00
   8 -12  -2  160.48   17.60
  -8 -12   2  184.98   19.70
   8  12  -2  148.79   16.80
   7 -12  -2    1.50    4.30
  -7 -12   2    0.40    5.00
  -7 -12   2    0.00    3.10
   7 -12  -2    1.30    3.50
   7 -12  -2    5.90    4.20
  -7 -12   2   12.30    5.70
   7  12  -2   -0.10    2.90
   6 -12  -2   98.19   11.90
   6 -12  -2   71.19   10.20
  -6 -12   2   87.69   12.70
  -6 -12   2   92.99   12.50
  -6 -12   2   83.29    9.80
   6 -12  -2   84.79   10.50
   6  12  -2   67.69    9.50
   5 -12  -2    1.40    3.90
  -5 -12   2    1.90    5.00
  -5 -12   2   -0.70    3.00
   5 -12  -2    1.20    3.30
  -5 -12   2   -8.20    4.90
   5  12  -2    3.00    3.10
   4 -12  -2  317.77   31.60
  -4 -12   2  289.47   29.40
  -4 -12   2  254.37   31.30
   4 -12  -2  272.67   30.00
   4 -12  -2  297.97   30.10
  -4 -12   2  344.97   31.90
   4  12  -2  291.27   29.50
  -3 -12   2    1.00    3.20
   3 -12  -2   -1.50    4.10
   3 -12  -2    1.70    4.80
  -3 -12   2    2.90    4.50
   3  12  -2    0.30    2.90
   2 -12  -2  101.79   13.90
  -2 -12   2  104.99   13.90
  -2 -12   2  123.19   15.20
   2  12  -2   85.79   13.30
   1 -12  -2    9.60    5.70
  -1 -12   2    9.70    5.60
   0 -12  -2   -8.60    4.20
   0 -12   2    6.90    4.90
   1 -12   2   -3.10    4.10
  -1 -12  -2    1.90    4.90
  -2 -12  -2   31.40    5.60
   2 -12   2   27.10    7.30
  -2 -12  -2   35.30    8.10
   2 -12   2   20.50    5.10
  -2 -12  -2   24.20    6.80
   2 -12   2   30.70    6.40
  -2  12  -2   29.90    6.50
   2  12   2   23.60    5.20
   3 -12   2   15.10    6.30
  -3 -12  -2   15.50    6.60
  -3 -12  -2   17.10    4.20
  -3 -12  -2   27.60    7.10
   3 -12   2   14.50    5.40
   3 -12   2   18.30    4.70
   3  12   2   14.50    4.00
  -3  12  -2   17.90    4.00
  -4 -12  -2   63.99   10.50
   4 -12   2   48.50    7.80
  -4 -12  -2   67.39   10.30
  -4 -12  -2   64.19    7.70
   4 -12   2   61.39    8.50
   4  12   2   48.40    7.20
  -4  12  -2   54.69    7.50
   5 -12   2   20.40    5.20
  -5 -12  -2   36.00    7.60
   5 -12   2   23.10    5.50
  -5 -12  -2   26.80    4.80
   5 -12   2   21.50    5.50
  -5 -12  -2   21.50    6.70
   5  12   2   18.50    4.40
  -5  12  -2   27.90    4.80
   6 -12   2  104.19   12.60
   6 -12   2  106.79   12.50
  -6 -12  -2   99.59   14.50
   6 -12   2   71.49   11.30
  -6 -12  -2  115.09   11.70
  -6 -12  -2  131.89   14.90
  -6  12  -2  100.79   11.60
   6  12   2   99.69   11.80
  -7 -12  -2    6.30    3.60
   7 -12   2   14.00    4.70
  -7 -12  -2    4.30    5.30
   7 -12   2    3.00    3.80
   7 -12   2   18.30    5.00
  -7 -12  -2    6.30    5.20
   7  12   2    7.20    3.40
  -7  12  -2    8.80    3.60
   8 -12   2  190.68   20.70
  -8 -12  -2  186.48   22.20
  -8 -12  -2  170.18   21.70
  -8 -12  -2  189.78   20.10
   8 -12   2  205.68   21.10
   8 -12   2  194.68   20.90
  -9 -12  -2   17.10    6.10
   9 -12   2    7.80    4.60
  -9 -12  -2   13.30    6.00
  -9 -12  -2   23.80    4.60
   9 -12   2   14.90    5.00
   9 -12   2   11.30    4.60
   9  12   2   11.20    3.40
  10 -12   2  277.47   30.10
 -10 -12  -2  279.97   31.50
  10 -12   2  296.47   30.10
 -10 -12  -2  303.67   29.40
  10 -12   2  273.67   29.70
  10 -12   2  290.77   30.60
  10  12   2  298.17   29.30
  11 -12   2    8.70    4.70
 -11 -12  -2    3.60    3.50
  11 -12   2   14.40    5.60
  11 -12   2    9.00    4.90
  11 -12   2   -3.60    4.00
  11  12   2   -0.20    2.90
 -12 -12  -2  104.29   12.00
  12 -12   2   90.99   12.40
  12 -12   2  106.49   12.50
  12 -12   2  102.89   13.10
 -13 -12  -2   26.20    4.80
  13 -12   2   20.80    5.80
  13 -12   2   19.80    6.60
  13 -12   2   27.00    6.00
  13  12   2   23.20    4.60
  14 -12   2   23.00    5.70
 -14 -12  -2   17.90    3.90
  14 -12   2   26.90    7.10
  14 -12   2   27.00    5.60
  14  12   2   18.90    4.30
  15 -12   2   39.90    8.10
 -15 -12  -2   46.90    6.40
  15 -12   2   41.50    7.00
  15 -12   2   56.59    7.80
  15  12   2   44.60    6.30
  16 -12   2   11.60    5.70
 -16 -12  -2    8.10    3.60
  16 -12   2   12.20    4.10
  16 -12   2   10.20    4.70
  16  12   2   12.70    3.50
  17 -12   2   51.09    7.70
  17 -12   2   45.30    6.90
  17  12   2   47.60    6.10
  18 -12   2   -1.00    2.70
  18 -12   2    1.10    4.20
  18  12   2    3.90    2.30
  17 -13  -2    4.90    4.30
  17 -13  -2   11.30    3.30
  17 -13  -2    2.50    4.00
  17  13  -2    9.30    2.80
  16 -13  -2    7.90    4.60
  16 -13  -2   -2.50    4.00
  16 -13  -2    8.60    3.50
  16  13  -2    5.10    2.70
  15 -13  -2   14.10    4.20
  15 -13  -2   15.70    4.50
  15 -13  -2   14.60    5.00
  15  13  -2   19.90    3.80
 -14 -13   2   -0.80    2.50
  14 -13  -2   11.10    4.80
  14 -13  -2   18.50    4.60
  14 -13  -2    0.50    3.80
  14  13  -2    6.00    3.20
  13 -13  -2   13.10    4.70
  13 -13  -2   17.10    5.70
 -13 -13   2   13.00    3.60
  13 -13  -2   17.20    4.80
  13 -13  -2   27.00    5.20
  13  13  -2   16.20    4.10
  12 -13  -2   23.70    5.90
 -12 -13   2   31.10    5.20
  12 -13  -2   42.20    6.40
  12 -13  -2   30.00    5.90
  12  13  -2   28.00    5.10
  11 -13  -2   -2.30    3.60
  11 -13  -2   -6.70    4.10
  11 -13  -2   -3.90    4.00
 -11 -13   2   -1.80    2.90
  11 -13  -2    2.50    4.10
  11  13  -2    3.90    3.20
  10 -13  -2    1.90    3.90
  10 -13  -2    2.10    4.10
  10 -13  -2    0.10    4.70
 -10 -13   2    1.50    2.90
  10  13  -2    4.20    3.10
   9 -13  -2    9.90    4.30
   9 -13  -2   13.90    5.30
  -9 -13   2    9.70    3.60
   9 -13  -2   13.10    4.40
  -9 -13   2   18.20    9.90
   9  13  -2    3.00    3.00
   8 -13  -2   -0.60    4.80
   8 -13  -2    4.10    3.90
  -8 -13   2   -2.10    4.90
   8 -13  -2    1.70    3.70
  -8 -13   2    1.60    3.10
  -8 -13   2    3.30    5.60
   8  13  -2    3.80    3.00
   7 -13  -2   28.20    6.50
  -7 -13   2   27.60    5.00
  -7 -13   2   17.10    6.50
  -7 -13   2   31.70    7.20
   7 -13  -2   17.30    5.10
   7 -13  -2   14.50    4.60
   7  13  -2   35.40    5.40
   6 -13  -2    4.30    3.90
  -6 -13   2    9.50    5.60
  -6 -13   2   -0.70    5.40
   6 -13  -2   -2.80    3.60
  -6 -13   2   -3.10    2.70
   6  13  -2    0.60    3.00
   5 -13  -2    2.20    3.70
  -5 -13   2    2.40    5.10
   5 -13  -2    2.70    3.90
  -5 -13   2    3.40    3.10
   5  13  -2    2.30    3.20
   4 -13  -2    1.90    3.80
   4 -13  -2    2.40    3.90
  -4 -13   2   -6.70    4.40
   4 -13  -2    4.10    5.40
  -4 -13   2   -3.10    2.60
  -4  13   2    4.90    3.10
   4  13  -2    3.60    3.00
   3 -13  -2   17.40    6.10
  -3 -13   2   10.30    6.10
  -3 -13   2   11.80    3.70
   3 -13  -2    1.60    3.50
   3  13  -2    7.30    3.20
  -3  13   2   12.30    3.40
  -2 -13   2   39.90    7.50
   2 -13  -2   40.10    8.60
  -2 -13   2   54.49    9.50
   2 -13  -2   49.30    6.60
   2 -13  -2   57.29    8.10
  -2 -13   2   62.99    7.30
  -2  13   2   46.80    7.00
   2  13  -2   60.09    7.20
  -1 -13   2    4.20    2.90
   1 -13  -2   -0.10    2.50
  -1 -13   2   -3.80    3.40
   1 -13  -2    2.10    3.50
   1 -13  -2    3.40    5.10
  -1 -13   2   -3.70    4.30
   1  13  -2    7.10    3.30
  -1  13   2    1.00    2.80
   0 -13  -2   33.10    6.00
   0 -13   2   31.50    7.30
   0 -13  -2   27.50    4.90
   0 -13   2   29.20    5.90
   0 -13   2   40.10    5.40
   0 -13  -2   28.60    7.40
   0  13   2   25.60    4.90
   0  13  -2   34.90    5.50
  -1 -13  -2    0.10    3.40
   1 -13   2    3.60    3.00
   1 -13   2    5.40    4.90
  -1 -13  -2    3.30    2.80
   1 -13   2    3.80    3.90
  -1 -13  -2    2.90    5.20
   1  13   2    1.90    2.90
  -1  13  -2    6.50    3.40
   2 -13   2   19.00    6.70
  -2 -13  -2   32.40    7.70
  -2 -13  -2   29.90    4.70
   2 -13   2   24.70    5.60
   2  13   2   19.10    4.40
  -2  13  -2   20.70    4.50
  -3 -13  -2   12.60    6.60
  -3 -13  -2    5.60    3.10
  -3 -13  -2    8.50    5.50
   3 -13   2    8.30    4.20
   3 -13   2    0.90    4.00
   3  13   2    7.30    3.30
  -3  13  -2   12.70    3.80
  -4 -13  -2   27.90    5.10
  -4 -13  -2   37.00    8.00
   4 -13   2   31.50    6.20
   4 -13   2   32.70    6.30
  -4 -13  -2   29.50    8.50
   4 -13   2   36.90    6.40
   4  13   2   39.20    5.80
  -4  13  -2   35.40    5.50
   5 -13   2    9.00    4.20
  -5 -13  -2    4.20    5.70
   5 -13   2    1.80    4.10
  -5 -13  -2   -4.30    5.60
   5 -13   2    3.50    4.00
  -5 -13  -2   11.50    3.50
   5  13   2    2.50    2.80
  -5  13  -2    4.30    3.10
   6 -13   2   -0.40    4.00
   6 -13   2   -6.80    3.50
  -6 -13  -2    2.40    4.90
  -6 -13  -2    6.70    3.10
  -6 -13  -2    2.80    5.90
   6 -13   2   -2.00    3.80
  -6  13  -2   -2.70    2.90
   6  13   2    2.10    2.90
   7 -13   2   21.10    5.60
  -7 -13  -2   18.00    7.90
   7 -13   2   41.20    6.70
   7 -13   2   27.00    5.80
  -7 -13  -2   29.20    5.10
  -7 -13  -2   25.20    6.90
  -7  13  -2   40.70    5.70
   7  13   2   36.70    5.60
   8 -13   2    4.20    4.00
   8 -13   2    3.00    4.20
  -8 -13  -2   -1.80    3.20
  -8 -13  -2    1.00    7.10
   8 -13   2    6.50    4.30
   8  13   2   -1.10    2.80
  -8  13  -2   -1.40    3.10
   9 -13   2    1.70    4.30
  -9 -13  -2    1.10    2.90
   9 -13   2    4.80    4.60
   9 -13   2    1.30    4.10
   9  13   2    1.80    3.10
  10 -13   2   18.20    5.30
  10 -13   2   22.00    5.40
  10 -13   2   17.00    5.20
 -10 -13  -2   14.40    4.00
  10  13   2   17.10    4.20
  11 -13   2    4.50    4.40
 -11 -13  -2    0.60    2.90
  11 -13   2   -2.20    3.90
  11 -13   2    0.10    4.20
  11  13   2    6.20    3.30
  12 -13   2    1.00    5.30
  12 -13   2   17.00    5.00
  12 -13   2    4.50    4.10
 -12 -13  -2    5.40    3.30
  13 -13   2  -10.60    4.90
 -13 -13  -2    2.40    2.80
  13 -13   2    1.70    3.80
  13 -13   2   17.40    4.90
  13  13   2    1.50    2.80
  14 -13   2    2.50    5.00
  14 -13   2    1.60    3.50
 -14 -13  -2    0.30    2.50
  14 -13   2    1.00    4.50
  14  13   2   -0.30    2.50
  15 -13   2    6.20    4.90
 -15 -13  -2    4.60    2.60
  15 -13   2    7.80    4.50
  15 -13   2    2.60    3.40
  15  13   2    5.90    2.80
  16 -13   2    2.10    4.20
 -16 -13  -2    1.70    2.00
  16 -13   2    0.10    3.10
  16  13   2   -0.10    2.50
  15 -14  -2   13.30    4.40
  15 -14  -2   10.20    3.20
 -15 -14   2    6.20    2.40
  15 -14  -2    7.20    4.10
  15  14  -2   10.20    3.00
  14 -14  -2    1.30    3.10
  14 -14  -2    4.90    4.00
  14 -14  -2    0.80    3.70
 -14 -14   2    2.10    2.30
  14  14  -2    1.90    2.60
  13 -14  -2   15.70    4.30
  13 -14  -2   15.80    5.00
 -13 -14   2   19.20    3.80
  13 -14  -2   20.70    5.10
  13 -14  -2   22.20    5.00
  13  14  -2   23.80    4.10
  12 -14  -2    8.40    4.40
 -12 -14   2    3.80    2.70
  12 -14  -2   11.20    4.00
  12 -14  -2    5.70    3.90
  12  14  -2    7.60    3.10
 -11 -14   2   -1.20    2.60
  11 -14  -2    4.50    3.80
  11 -14  -2   -1.00    3.60
  11 -14  -2   -1.70    4.00
  10 -14  -2   39.30    7.00
  10 -14  -2   40.90    7.00
 -10 -14   2   53.79    6.60
  10  14  -2   50.29    6.70
   9 -14  -2    5.80    4.10
   9 -14  -2    5.90    4.00
  -9 -14   2    5.50    3.20
   9 -14  -2    8.20    4.80
   9  14  -2    4.50    3.30
  -8 -14   2   66.79    9.00
   8 -14  -2   86.09   10.30
   8 -14  -2   83.79   10.10
   8  14  -2   74.99    9.20
   7 -14  -2   11.30    4.60
   7 -14  -2   10.90    4.20
  -7 -14   2    8.30    3.40
   7  14  -2    9.10    3.60
  -6 -14   2   78.79   10.50
   6 -14  -2   81.39   11.00
   6 -14  -2  114.99   12.00
   6  14  -2   96.29   11.00
   5 -14  -2   22.40    5.60
  -5 -14   2   36.70    5.90
   5 -14  -2   34.90    6.20
   5  14  -2   40.20    5.70
  -4 -14   2  115.79   11.90
  -4 -14   2   73.99   14.50
   4 -14  -2   84.79   11.80
   4 -14  -2  101.89   12.30
   4  14  -2  103.79   12.00
  -4  14   2  113.89   12.00
  -3 -14   2   25.20    5.00
   3 -14  -2   24.00    5.30
  -3 -14   2   26.80    7.30
   3 -14  -2   30.20    8.20
   3  14  -2   28.90    5.40
  -3  14   2   38.00    5.60
  -2 -14   2   36.20    5.80
  -2 -14   2   29.50    7.50
   2 -14  -2   30.40    7.30
  -2 -14   2   30.20    6.40
   2 -14  -2   43.10    7.00
   2  14  -2   46.70    6.40
  -2  14   2   45.00    6.10
  -1 -14   2   19.50    6.00
  -1 -14   2   10.10    4.60
   1 -14  -2    3.90    3.90
  -1 -14   2    3.80    3.10
   1 -14  -2    8.20    5.90
   1 -14  -2    1.80    2.50
  -1  14   2    1.90    3.10
   1  14  -2    0.70    3.00
   0 -14  -2    5.10    2.80
   0 -14  -2   10.70    5.80
   0 -14   2    2.50    5.20
   0 -14  -2    1.00    4.00
   0 -14   2    2.80    4.00
   0  14   2    7.00    3.30
   0  14  -2    8.50    3.40
   1 -14   2   38.70    8.40
  -1 -14  -2   38.50    8.70
  -1 -14  -2   40.80    5.40
  -1 -14  -2   32.90    6.50
   1 -14   2   19.60    5.70
   1  14   2   35.70    5.60
  -1  14  -2   38.60    5.80
  -2 -14  -2   10.70    5.80
   2 -14   2   21.00    5.00
  -2 -14  -2    9.70    3.40
   2  14   2   12.20    3.90
  -2  14  -2    8.60    3.60
  -3 -14  -2   10.90    3.40
   3 -14   2   13.90    4.70
  -3 -14  -2   14.20    6.80
  -3  14  -2   10.60    3.50
   3  14   2    8.00    3.70
   4 -14   2   73.69    9.90
   4 -14   2   65.99    9.60
  -4 -14  -2   85.19    9.30
   4  14   2   72.29    9.20
  -4  14  -2   80.39    9.30
   5 -14   2   30.70    6.20
   5 -14   2   18.10    5.60
  -5 -14  -2   33.10    5.30
   5 -14   2   27.30    6.00
  -5  14  -2   34.90    5.50
   5  14   2   35.60    5.40
   6 -14   2   40.00    7.10
  -6 -14  -2   55.69    6.80
   6 -14   2   60.19    8.10
   6 -14   2   47.50    7.60
  -6  14  -2   44.40    6.60
   6  14   2   48.60    6.90
  -7 -14  -2   11.30    3.30
   7 -14   2    4.60    4.20
   7 -14   2    8.20    4.70
   7 -14   2    6.60    4.50
  -7  14  -2    3.60    3.20
   7  14   2   11.80    3.40
   8 -14   2   59.79    9.40
   8 -14   2   57.59    9.10
   8 -14   2   81.89   10.00
  -8 -14  -2   93.79    9.50
  -8  14  -2   75.19    9.20
   8  14   2   77.39    9.00
  -9 -14  -2   17.30    3.80
   9 -14   2   29.00    5.60
   9 -14   2    7.70    4.70
   9 -14   2   18.50    5.10
   9  14   2   23.30    4.20
  10 -14   2   31.10    5.60
  10 -14   2   14.60    4.70
  10 -14   2   24.80    5.20
 -10 -14  -2   14.20    3.70
  10  14   2   23.00    4.40
 -11 -14  -2   11.10    3.00
  11 -14   2    3.60    3.70
  11 -14   2   11.80    4.40
  11  14   2    4.80    3.20
  12 -14   2   16.50    4.30
 -12 -14  -2   16.30    3.50
  12 -14   2   24.30    5.30
  13 -14   2    8.10    4.50
 -13 -14  -2   -3.60    2.20
  13 -14   2    3.60    3.30
 -14 -14  -2    2.40    2.20
  14 -14   2   -1.40    3.00
  14 -14   2    4.70    4.00
  14  14   2   -0.70    2.50
  15 -14   2    5.90    2.80
 -15 -14  -2    6.60    2.20
  15  14   2    1.90    3.30
  13 -15  -2  107.89   12.20
  13 -15  -2   93.79   12.10
 -13 -15   2  114.29   11.10
  13  15  -2  103.09   11.30
  12 -15  -2   19.90    4.50
  12 -15  -2   12.90    3.90
 -12 -15   2   18.00    3.30
  12 -15  -2   11.30    4.00
  12  15  -2   15.50    3.50
 -11 -15   2   74.09    8.60
  11 -15  -2   78.89    9.10
  11 -15  -2   81.99    9.30
  11 -15  -2   56.39    9.50
  10 -15  -2    5.20    3.80
 -10 -15   2    7.70    2.90
  10 -15  -2   14.50    4.30
  10  15  -2    6.10    3.30
  -9 -15   2   24.20    4.30
   9 -15  -2   22.40    4.90
   9 -15  -2   28.30    5.30
   9  15  -2   22.40    4.50
   8 -15  -2    5.90    3.80
  -8 -15   2    2.10    2.70
   8 -15  -2    7.50    3.80
   8  15  -2    5.30    3.10
   7 -15  -2    1.70    3.70
   7 -15  -2    3.70    3.80
  -7 -15   2    1.00    2.80
   7  15  -2    4.30    3.10
   6 -15  -2   -2.20    3.40
  -6 -15   2    2.20    2.90
   6 -15  -2    0.00    3.90
   6  15  -2    2.10    2.90
   5 -15  -2   50.39    8.00
  -5 -15   2   63.99    7.60
   5 -15  -2   48.50    7.70
  -5  15   2   58.19    7.30
   5  15  -2   64.09    7.70
   4 -15  -2    2.10    3.90
  -4 -15   2    3.30    2.90
  -4  15   2   -3.90    2.50
   4  15  -2   -2.80    2.70
  -3 -15   2  101.79   12.10
   3 -15  -2  111.29   13.00
   3  15  -2  108.89   12.50
  -3  15   2  110.09   12.40
   2 -15  -2   -1.80    3.80
   2  15  -2    4.70    3.20
  -2  15   2    4.80    3.20
   1 -15  -2  144.89   17.30
   1  15  -2  145.79   16.50
  -1  15   2  165.48   16.50
   0 -15  -2   -1.30    4.10
   0 -15   2    2.80    4.10
   0  15  -2    1.30    3.10
   0  15   2    6.10    3.10
  -1 -15  -2  130.19   14.30
   1 -15   2  148.49   16.10
   1  15   2  132.89   14.80
  -1  15  -2  137.39   14.90
  -2 -15  -2    1.40    2.70
   2 -15   2    9.50    4.30
   2  15   2    4.00    2.90
  -2  15  -2    0.30    2.80
  -3 -15  -2   84.49   10.20
   3 -15   2   86.79   11.10
  -3  15  -2  103.19   10.90
   3  15   2   91.89   10.80
   4 -15   2    4.90    4.10
   4 -15   2    2.00    4.30
  -4 -15  -2    4.70    2.90
  -4  15  -2   -1.60    2.80
   4  15   2    1.20    2.80
   5 -15   2   53.39    8.00
  -5 -15  -2   62.19    7.40
   5 -15   2   50.69    7.90
   5  15   2   65.59    7.70
  -5  15  -2   51.99    7.20
   6 -15   2   17.00    4.80
   6 -15   2   13.70    4.50
  -6 -15  -2   11.20    3.30
  -6  15  -2   16.50    3.60
   6  15   2    8.50    3.40
  -7 -15  -2   25.90    4.40
   7 -15   2   31.00    5.80
   7 -15   2   41.70    5.90
   7 -15   2   27.30    5.30
   7  15   2   26.30    4.60
  -7  15  -2   24.20    4.60
   8 -15   2   -0.40    3.50
   8 -15   2    6.70    4.10
  -8 -15  -2    1.30    2.40
   8  15   2    1.90    2.70
  -8  15  -2    5.20    3.00
   9 -15   2    3.70    3.40
  -9 -15  -2    4.50    2.60
   9 -15   2   15.40    4.40
   9  15   2    6.20    2.80
  10 -15   2   21.00    4.00
  10 -15   2   20.90    4.80
 -10 -15  -2   12.40    3.10
  10  15   2   12.60    3.50
  11 -15   2   50.79    7.30
  11 -15   2   68.39    8.10
 -11 -15  -2   61.59    7.20
  11  15   2   63.29    7.30
  12 -15   2   22.40    4.30
  12 -15   2   26.30    5.00
 -12 -15  -2   18.10    3.40
  10 -16  -2   78.49    9.60
 -10 -16   2   72.29    8.60
  10 -16  -2   81.49    9.50
   9 -16  -2   14.50    4.00
   9 -16  -2   13.30    3.90
  -9 -16   2   17.90    3.40
   9  16  -2   16.90    3.20
   8 -16  -2   68.69    8.60
  -8 -16   2   69.09    8.00
   8 -16  -2   63.49    8.30
   8  16  -2   73.09    8.10
   7 -16  -2    4.10    3.70
  -7 -16   2    5.10    2.60
   7 -16  -2    2.00    3.30
   7  16  -2    7.80    2.90
  -6 -16   2   70.99    7.50
   6 -16  -2   69.29    8.40
   6 -16  -2   45.80    7.50
   6  16  -2   57.49    7.40
   5 -16  -2    5.10    3.80
  -5  16   2    5.10    2.70
   5  16  -2    8.30    3.10
   4 -16  -2   86.99   10.50
  -4  16   2   82.29   10.00
   4  16  -2   92.39   10.30
   3 -16  -2    6.50    4.10
   3  16  -2    0.60    2.70
  -3  16   2    2.70    2.60
   2 -16  -2   25.00    5.90
  -2  16   2   32.20    5.00
   2  16  -2   39.80    5.40
   1 -16  -2   -0.20    4.00
   1  16  -2    9.60    3.10
  -1  16   2   12.40    3.30
   0 -16  -2    1.00    3.80
   0  16   2    0.30    2.80
   0  16  -2    2.10    2.70
  -1  16  -2    0.10    2.60
   1  16   2    1.00    2.50
  -2  16  -2    8.20    3.10
   2  16   2    7.90    3.00
   3  16   2    1.40    2.50
  -3  16  -2   -1.00    2.60
  -4 -16  -2   39.20    5.30
   4  16   2   39.90    5.60
  -4  16  -2   39.80    5.60
   5 -16   2    3.00    5.40
  -5 -16  -2    2.50    2.50
  -5  16  -2    5.30    2.90
   5  16   2    4.30    2.60
   6 -16   2   38.30    7.20
  -6 -16  -2   60.49    6.90
   6  16   2   67.39    7.20
  -6  16  -2   60.39    7.10
  -7 -16  -2   19.60    3.50
   7 -16   2   13.70    4.30
  -7  16  -2   16.30    3.60
   7  16   2   12.70    3.30
   8 -16   2   98.69   10.90
  -8 -16  -2   91.99    9.80
   8  16   2   88.79    9.90
  -8  16  -2   78.29    9.90
  -9 -16  -2   17.30    3.20
   9 -16   2   14.40    4.00
   9  16   2   15.70    3.20
  10 -16   2   90.79   10.40
 -10 -16  -2   83.89    9.30
   6  17  -2   11.00    2.70
   5  17  -2    7.20    2.40
  -4  17   2    8.70    2.70
   4  17  -2   13.60    2.90
   3  17  -2    3.90    2.30
  -3  17   2    3.10    2.40
  -2  17   2   48.80    6.00
   2  17  -2   47.40    5.90
   1  17  -2    2.30    2.30
  -1  17   2    5.60    2.50
   0  17  -2   37.40    5.40
   0  17   2   45.70    5.50
  -1  17  -2    5.70    2.70
   1  17   2    3.70    2.40
  -2  17  -2   47.20    5.70
   2  17   2   40.40    5.60
   3  17   2    0.40    2.20
  -3  17  -2    4.20    2.60
  -4  17  -2   26.20    4.10
   4  17   2   19.20    3.50
   5  17   2   10.40    2.70
  -5  17  -2   10.90    2.90
  26   0  -3    2.60    3.10
  25   0  -3   -1.30    3.70
  24   0  -3   -0.70    4.00
  23   0  -3    6.40    5.50
  23   0  -3    5.10    4.70
  22   0  -3   -1.50    4.40
  22   0  -3   -9.90    5.30
  21   0  -3    7.30    4.70
  21   0  -3   14.60    5.80
 -21   0   3   -1.10    6.60
  20   0  -3    1.30    4.60
  20   0  -3   -1.30    5.30
 -20   0   3   -7.70    5.30
 -19   0   3    7.90    5.70
  19   0  -3    2.50    5.20
  19   0  -3   -6.90    3.80
 -18   0   3   -2.20    4.80
 -17   0   3    1.20    4.00
 -16   0   3    6.90    5.40
 -16   0   3    2.00    3.80
 -15   0   3    1.90    3.20
 -15   0   3   -0.90    4.80
 -14   0   3    0.40    2.80
 -14   0   3    2.90    4.30
 -13   0   3    0.40    4.00
 -13   0   3    3.60    2.80
 -12   0   3   -4.30    2.70
 -12   0   3    0.50    2.60
 -11   0   3    2.10    3.30
 -11   0   3    0.10    2.10
 -10   0   3    0.60    3.00
  -9   0   3   -0.50    2.30
  -8   0   3    2.80    2.50
  -7   0   3    1.20    1.20
  -7   0   3   -1.40    2.00
  -6   0   3    1.50    1.40
  -6   0   3    3.00    2.20
  -5   0   3    0.40    1.40
  -4   0   3    0.00    1.40
  -3   0   3   -0.20    1.30
  -2   0   3   -0.70    1.20
  -2   0   3    0.20    0.60
  -1   0   3   -0.40    1.30
  -1   0   3   -0.80    0.70
   0   0   3   -1.00    0.90
   0   0   3   -0.90    1.20
   1   0   3    3.00    1.50
   1   0   3   -0.60    1.50
   2   0   3    2.40    1.50
   2   0   3    2.80    2.00
   3   0   3   -2.00    1.90
   3   0   3    1.50    1.40
   4   0   3   -2.30    2.00
   4   0   3    1.60    1.30
  -5   0  -3    1.80    2.20
   5   0   3   -0.70    1.20
   5   0   3    0.90    2.60
   6   0   3    3.20    2.90
  -6   0  -3    0.00    2.30
   6   0   3    0.90    1.10
   7   0   3   -1.60    2.80
  -7   0  -3    4.10    2.90
   8   0   3    0.10    3.10
  -8   0  -3    1.20    3.10
  -9   0  -3    2.40    2.70
   9   0   3    2.90    3.30
  -9   0  -3    0.00    2.80
 -10   0  -3   -1.40    2.60
  10   0   3    7.00    3.70
 -10   0  -3    1.40    3.10
 -11   0  -3    0.20    2.80
 -11   0  -3    5.00    4.00
  11   0   3   -1.30    3.50
 -12   0  -3   -0.50    3.40
 -12   0  -3    4.00    4.60
  12   0   3    3.10    4.00
 -13   0  -3    4.20    5.60
 -13   0  -3   -2.10    3.30
 -14   0  -3   -3.20    3.90
 -15   0  -3   11.70    5.40
 -16   0  -3   -7.70    4.50
 -17   0  -3   -2.20    5.10
 -18   0  -3   -0.10    3.30
  18   0   3    4.00    4.40
  18   0   3   -1.70    3.00
  18   0   3    0.40    6.10
 -18   0  -3   12.70    6.10
  19   0   3    0.20    2.90
  19   0   3   -2.10    4.20
 -19   0  -3    1.80    3.60
 -19   0  -3    4.10    6.20
  19   0   3    0.50    5.70
 -20   0  -3    3.60    3.70
  20   0   3    0.20    4.20
 -20   0  -3    8.60    6.90
  21   0   3   -3.10    4.40
 -21   0  -3    5.70    3.70
  22   0   3   -5.40    3.90
 -22   0  -3    2.70    3.60
  23   0   3    1.10    4.10
 -23   0  -3   -4.20    2.80
 -24   0  -3    0.80    2.40
  24   0   3    0.30    3.60
  26  -1  -3   20.30    4.30
  26   1  -3   20.60    6.00
  25  -1  -3   11.70    4.50
  25  -1  -3    8.00    5.10
  25   1  -3   15.10    4.30
  24  -1  -3   41.30    7.50
  24  -1  -3   47.40    7.30
  24   1  -3   42.90    7.20
  23  -1  -3   38.50    7.40
  23  -1  -3   61.19    8.30
  23   1  -3   31.30    7.10
  22  -1  -3   40.80    7.20
  22  -1  -3   18.70    6.80
  22   1  -3   13.90    7.60
  22   1  -3   45.80    7.40
  21  -1  -3   -1.90    5.20
 -21  -1   3   -8.60    5.70
  21  -1  -3    1.10    4.90
  21   1  -3    2.70    5.10
  20  -1  -3   23.80    5.60
 -20  -1   3   24.90    7.70
  20  -1  -3    9.80    5.80
 -20   1   3   16.40    7.50
  20   1  -3   28.20    6.30
  20   1  -3   17.30    6.90
 -19  -1   3   16.90    6.30
  19  -1  -3    2.80    5.20
  19  -1  -3   10.20    4.80
  19   1  -3    2.40    5.80
 -19   1   3   -2.70    5.80
  19   1  -3    1.20    4.70
 -18  -1   3   90.39   14.60
 -18  -1   3   82.59   12.10
 -18   1   3   81.19   11.90
 -17  -1   3   29.60    6.30
 -17  -1   3   22.00    7.80
 -17   1   3   31.60    7.10
 -16  -1   3   46.50    8.30
 -16  -1   3   49.90   10.60
 -16   1   3   93.69   10.30
 -15  -1   3   12.70    6.00
 -15  -1   3    4.20    3.30
 -15   1   3   10.70    3.90
 -14  -1   3   31.50    5.70
 -14  -1   3   36.60    7.50
 -14   1   3   28.20    5.60
 -14   1   3   35.60    7.10
 -13  -1   3   66.99    9.00
 -13  -1   3   62.59   10.20
 -13   1   3   76.39    9.20
 -13   1   3   58.89    9.70
 -12  -1   3    0.30    3.70
 -12  -1   3    0.60    2.30
 -12   1   3    5.70    3.70
 -12   1   3    4.50    2.70
 -11  -1   3  770.62   75.49
 -11  -1   3  747.73   74.49
 -11   1   3  778.82   74.49
 -11   1   3  775.82   75.29
 -10  -1   3   92.19   11.50
 -10   1   3  102.29   11.50
  -9  -1   3  148.49   15.30
  -9   1   3  131.49   14.90
  -8  -1   3  353.16   35.70
   8   1  -3  360.66   35.20
  -8   1   3  359.96   35.60
  -7  -1   3   17.30    2.30
  -7  -1   3   16.00    3.80
  -7   1   3   16.50    2.70
   7   1  -3   12.50    2.80
  -7   1   3   13.90    3.20
  -6  -1   3 1272.47  120.69
  -6  -1   3 1220.88  119.89
  -6   1   3 1282.67  120.09
   6   1  -3 1236.18  120.09
  -5  -1   3  211.78   20.20
   5   1  -3  193.08   20.10
  -5   1   3  214.88   20.30
  -4  -1   3  771.12   72.89
   4   1  -3  739.73   72.69
  -4   1   3  766.42   72.99
  -3  -1   3    6.80    1.80
  -3   1   3    5.30    1.60
  -2  -1   3 1561.34  146.89
  -2   1   3 1530.45  146.89
  -2   1   3 1510.35  146.79
  -1  -1   3    4.40    1.70
  -1   1   3    5.80    1.60
  -1   1   3    5.70    1.30
   0  -1   3 1168.78  107.79
   0  -1   3 1110.19  107.99
   0   1   3 1074.39  107.89
   0   1   3 1146.09  107.89
   1  -1   3   65.09    7.00
   1  -1   3   68.49    7.10
   1   1   3   66.79    7.20
   1   1   3   66.19    7.00
   2  -1   3  333.17   32.80
   2  -1   3  344.07   32.70
   2   1   3  326.77   32.90
   2   1   3  337.97   32.60
   3  -1   3    8.10    1.90
   3  -1   3    6.70    2.40
   3   1   3    7.40    2.90
   3   1   3    7.10    1.80
   4  -1   3  126.79   12.80
   4  -1   3  129.59   13.50
  -4  -1  -3  136.29   15.10
   4   1   3  125.69   12.70
   4   1   3  122.39   13.60
   5  -1   3   95.79    9.20
  -5  -1  -3   89.29   10.10
   5  -1   3   89.29   10.10
   5   1   3   87.09   10.30
   5   1   3   83.29    9.00
  -6  -1  -3   93.59   10.00
   6  -1   3   75.89    8.30
   6  -1   3  104.79   10.60
  -6   1  -3   69.59    9.20
   6   1   3   75.49    8.60
   6   1   3   91.49    9.80
   7  -1   3  297.87   27.30
  -7  -1  -3  251.37   27.00
  -7   1  -3  239.08   26.70
   7   1   3  286.07   27.20
  -8  -1  -3  298.07   29.20
  -8  -1  -3  280.77   29.90
   8  -1   3  302.27   30.00
   8   1   3  312.97   30.10
  -8   1  -3  277.87   29.60
   9  -1   3  168.98   18.80
  -9  -1  -3  172.18   18.00
  -9  -1  -3  180.78   19.20
  -9   1  -3  172.68   18.60
  -9   1  -3  168.48   18.00
   9   1   3  179.68   18.90
 -10  -1  -3  163.28   17.10
 -10  -1  -3  153.68   18.10
  10   1   3  175.58   18.10
 -10   1  -3  159.98   17.00
 -10   1  -3  147.29   17.60
 -11  -1  -3   56.09    7.70
 -11  -1  -3   64.19    9.60
 -11   1  -3   54.29    7.60
  11   1   3   38.90    7.80
 -12  -1  -3  233.88   25.00
 -12  -1  -3  238.68   23.60
  12   1   3  215.48   24.30
 -12   1  -3  210.38   23.40
 -13  -1  -3    5.60    5.60
 -13  -1  -3    4.60    4.00
  13   1   3    1.70    4.60
 -13   1  -3    1.50    3.70
 -14  -1  -3  160.98   18.20
 -14  -1  -3  207.58   22.60
 -14   1  -3  142.69   18.00
 -15  -1  -3  159.68   20.90
 -15  -1  -3  142.49   17.90
 -15   1  -3  154.98   18.00
 -16  -1  -3   36.80    7.20
 -16   1  -3   31.90    7.30
  17  -1   3   92.19   14.70
 -17  -1  -3   86.79   12.40
 -17   1  -3   77.09   11.90
  18  -1   3   21.50    7.90
  18  -1   3   27.00    6.20
 -18  -1  -3   21.80    5.10
 -18  -1  -3   38.40    8.30
  18   1   3   24.70    6.20
 -18   1  -3   21.00    7.50
 -18   1  -3   14.40    4.70
  18   1   3   23.80    4.60
 -19  -1  -3   42.00    6.70
  19  -1   3   37.50    7.10
  19  -1   3   48.60    9.40
 -19  -1  -3   42.00    8.50
  19   1   3   39.50    5.90
  19   1   3   44.10    7.30
 -19   1  -3   42.70    6.60
  20  -1   3   -7.00    5.60
 -20  -1  -3    7.00    6.30
 -20  -1  -3   -1.70    3.20
  20  -1   3    7.20    4.50
  20   1   3    5.20    5.10
  20   1   3   -1.70    2.70
 -20   1  -3    2.90    3.80
 -21  -1  -3   64.79    8.40
  21  -1   3   55.79    8.70
  21   1   3   63.19    9.20
 -21   1  -3   64.99    8.30
  22  -1   3   -2.80    3.90
 -22  -1  -3    0.70    3.10
  22   1   3    3.50    4.50
 -22   1  -3   -1.40    3.20
  23  -1   3   68.19    8.80
 -23  -1  -3   58.39    7.60
 -23   1  -3   60.59    7.70
 -24  -1  -3    6.30    2.60
  24  -1   3    3.10    3.90
 -24   1  -3    2.70    2.50
  25  -1   3   16.10    3.90
  26  -2  -3    5.30    3.30
  25  -2  -3   11.30    4.50
  25  -2  -3   20.10    5.10
  24  -2  -3   98.59   12.20
  24  -2  -3  103.19   12.20
  23  -2  -3    3.50    4.20
  23  -2  -3    6.80    5.40
  23   2  -3   14.70    5.80
  22  -2  -3  376.06   37.90
  22  -2  -3  373.76   37.50
  22   2  -3  360.26   37.50
  21  -2  -3   -2.50    5.10
  21  -2  -3   -4.90    4.30
 -21  -2   3   -6.90    5.70
  21   2  -3    5.70    5.20
  20  -2  -3  214.48   23.10
 -20  -2   3  232.28   24.70
  20  -2  -3  212.48   23.90
  20   2  -3  218.78   23.60
  19  -2  -3   11.10    5.20
  19  -2  -3    7.30    5.10
 -19  -2   3   12.30    6.00
  19   2  -3    6.90    5.40
 -18  -2   3  104.29   18.50
 -18  -2   3  171.58   18.40
  18  -2  -3  176.28   20.50
 -17  -2   3    1.70    4.20
 -17  -2   3    3.00    5.90
 -17   2   3   -4.60    4.60
 -16  -2   3  129.59   19.30
 -16  -2   3  162.48   17.20
 -16   2   3  150.18   17.20
 -15  -2   3  551.34   54.09
 -15  -2   3  530.45   52.29
 -15   2   3  501.55   52.09
 -14  -2   3   17.10    6.20
 -14  -2   3   16.40    4.40
 -14   2   3   20.50    4.80
 -13  -2   3  954.40   88.89
 -13  -2   3  851.11   87.19
 -13   2   3  899.31   87.19
 -12  -2   3   -1.30    3.30
 -12  -2   3   -0.40    2.20
 -12   2   3   -1.00    2.50
 -11  -2   3  851.11   82.59
 -11  -2   3  771.02   81.49
 -11  -2   3  869.21   81.49
 -11   2   3  834.42   82.09
 -11   2   3  883.51   81.39
 -10  -2   3    2.40    2.80
 -10  -2   3    6.10    3.30
 -10  -2   3    4.20    2.60
 -10   2   3    4.60    2.90
  -9  -2   3  571.94   52.29
  -9   2   3  491.85   51.59
   9   2  -3  522.95   51.29
  -8  -2   3    4.70    2.70
   8   2  -3    4.70    2.00
  -8   2   3    0.10    2.00
  -8   2   3    2.00    1.70
  -7  -2   3  701.63   65.99
  -7  -2   3  634.84   64.89
  -7   2   3  659.83   65.59
   7   2  -3  716.43   65.29
  -6  -2   3   20.50    4.10
  -6  -2   3   22.40    2.90
   6   2  -3   16.80    3.00
  -5  -2   3    1.00    1.40
  -5  -2   3   -1.50    2.10
   5   2  -3    1.30    1.40
  -4  -2   3 1163.28  107.39
   4   2  -3 1078.09  107.19
  -3  -2   3   47.40    5.20
  -3   2   3   43.70    5.10
   3   2  -3   41.80    4.60
  -2  -2   3  495.45   47.30
   2   2  -3  487.25   46.90
  -2   2   3  485.75   47.30
  -1  -2   3  423.76   40.70
  -1   2   3  414.86   40.70
   0  -2   3    0.50    1.60
   0   2   3   -1.20    1.50
   1  -2   3  627.64   60.99
   1   2   3  635.74   60.99
   2  -2   3  154.58   15.10
   2   2   3  142.89   15.30
   3  -2   3   44.10    5.40
   3   2   3   47.60    6.30
   4  -2   3   17.30    3.00
  -4  -2  -3   23.10    4.20
   4   2   3   25.20    4.40
   4   2   3   15.30    2.70
  -5  -2  -3  934.31   89.99
   5  -2   3  927.51   89.39
   5   2   3 1012.30   90.09
   5   2   3  860.91   89.09
  -6  -2  -3    2.60    2.80
   6  -2   3    2.90    1.70
   6   2   3    2.20    3.40
  -7  -2  -3  704.33   70.69
   7   2   3  741.03   70.69
  -8  -2  -3   22.40    5.20
  -8  -2  -3   24.80    4.20
   8   2   3   19.40    4.90
  -9  -2  -3  262.27   27.00
  -9  -2  -3  268.77   26.00
   9   2   3  273.07   26.90
  -9   2  -3  231.58   25.70
 -10  -2  -3   28.20    6.50
 -10  -2  -3   28.90    5.10
 -10   2  -3   32.00    5.10
  10   2   3   30.00    6.50
 -11  -2  -3    5.30    3.20
 -11  -2  -3    0.80    3.80
 -11   2  -3    8.40    3.70
  11   2   3   15.90    4.90
 -12  -2  -3  227.48   25.00
 -12  -2  -3  234.78   23.40
  12   2   3  216.48   24.30
 -12   2  -3  213.38   23.10
 -13  -2  -3   30.00    8.30
 -13  -2  -3   24.20    5.60
  13   2   3   17.10    6.00
 -13   2  -3   28.50    5.70
 -14  -2  -3  153.68   18.20
 -14  -2  -3  181.08   21.50
 -14   2  -3  150.58   17.80
 -15  -2  -3   39.40   10.10
 -15  -2  -3   41.20    7.70
 -16  -2  -3  115.99   18.70
 -16  -2  -3  129.09   15.80
 -17  -2  -3  181.28   20.10
 -17  -2  -3  149.79   23.70
 -17  -2  -3  240.68   22.30
  17  -2   3  189.28   20.20
  17  -2   3  178.78   22.30
  17   2   3  186.88   19.50
  18  -2   3   40.20    6.90
 -18  -2  -3   31.70    8.20
 -18  -2  -3   22.20    5.20
  18  -2   3   28.60    8.60
  18   2   3   26.80    5.20
 -19  -2  -3  116.19   15.90
  19  -2   3  135.49   15.30
 -19  -2  -3  125.59   14.50
  19  -2   3  132.39   16.50
  19   2   3  121.59   13.80
 -20  -2  -3   19.90    5.20
 -20  -2  -3   27.30    8.50
  20  -2   3   41.30    6.70
  20  -2   3   16.70    7.50
  20   2   3   28.70    4.70
 -20   2  -3   25.20    5.90
  21  -2   3   89.59   12.60
  21  -2   3   85.69   11.70
 -21  -2  -3  113.69   11.90
  21   2   3  105.19   10.70
 -21   2  -3   85.99   11.70
  22  -2   3    3.80    4.10
 -22  -2  -3    7.30    3.60
 -23  -2  -3   39.30    5.90
  23  -2   3   49.10    7.10
  24  -2   3   16.80    4.60
  25  -3  -3   26.20    5.40
  25  -3  -3   23.10    4.80
  24  -3  -3   34.60    6.20
  24  -3  -3   40.80    6.90
  23  -3  -3   24.70    6.10
  23  -3  -3   12.20    4.90
  22  -3  -3   34.30    7.20
  22  -3  -3   47.30    7.60
 -21  -3   3   18.40    7.80
  21  -3  -3   22.70    6.20
  21  -3  -3   10.10    5.30
 -21  -3   3   15.20    4.00
  20  -3  -3   71.19   10.00
  20  -3  -3   79.69   10.30
 -20  -3   3   61.49   10.60
 -20  -3   3   70.49    9.00
 -19  -3   3   10.10    3.90
 -19  -3   3    7.40    5.60
  19  -3  -3    2.80    4.20
  19  -3  -3    8.20    4.90
 -18  -3   3  109.49   13.00
  18  -3  -3  122.19   13.90
 -18  -3   3  122.49   17.50
 -18  -3   3  113.59   14.40
  18  -3  -3  124.69   14.20
  18   3  -3   95.49   12.00
 -17  -3   3    8.30    4.40
 -17  -3   3    6.80    7.20
 -16  -3   3   72.89   12.90
 -16  -3   3   56.49    8.90
 -15  -3   3   12.80    4.30
 -15  -3   3   10.40    6.30
 -14  -3   3   41.00    8.00
 -14  -3   3   25.80    5.70
 -13  -3   3   26.70    5.10
 -13  -3   3   32.30    5.60
 -13  -3   3   12.80    5.50
 -12  -3   3   -1.10    2.30
 -12  -3   3    2.20    3.00
 -12  -3   3   -1.20    3.70
 -11  -3   3  199.28   19.70
 -11  -3   3  162.78   18.30
 -11  -3   3  166.68   18.00
 -10  -3   3   42.10    7.20
 -10  -3   3   48.40    6.70
 -10  -3   3   34.80    5.60
  -9  -3   3    8.80    3.00
  -9  -3   3    9.50    3.90
  -9  -3   3    7.00    2.60
  -8  -3   3  170.68   17.90
   8   3  -3  162.18   17.00
  -7  -3   3   -2.10    2.10
  -7  -3   3    1.90    1.40
   7   3  -3    5.60    2.30
  -6  -3   3  617.54   60.49
  -6  -3   3  603.84   61.09
   6   3  -3  656.33   60.69
  -5  -3   3    0.90    1.50
  -5  -3   3   -0.30    2.00
   5   3  -3    0.70    1.80
  -4  -3   3  964.30   97.49
  -4  -3   3 1060.19   97.29
  -4   3   3 1013.80   97.49
   4   3  -3 1007.00   97.09
  -3  -3   3   86.19    9.20
   3   3  -3   88.49    8.90
  -3   3   3   85.49    9.40
  -2  -3   3  121.09   12.90
  -2   3   3  121.59   13.10
   2   3  -3  132.79   12.70
  -1  -3   3   91.49    9.90
   1   3  -3   91.29    9.50
  -1   3   3   96.19   10.00
   0  -3   3    6.50    2.20
   0   3   3    2.70    2.10
   1  -3   3   70.09    7.10
   1   3   3   51.19    7.00
   2  -3   3   16.60    3.10
  -2  -3  -3   10.80    3.60
   2   3   3   14.30    3.30
   3  -3   3   12.80    2.90
  -3  -3  -3   13.70    3.50
   3   3   3   11.00    3.40
   4  -3   3  467.75   44.90
  -4  -3  -3  452.45   45.40
   4   3   3  460.45   45.30
  -5  -3  -3   54.29    7.90
   5  -3   3   59.59    7.30
   5   3   3   68.59    8.40
   6  -3   3   91.89   10.00
  -6  -3  -3   91.69   10.90
   6   3   3   92.89   11.60
  -7  -3  -3    0.50    2.90
   7  -3   3    1.40    1.90
  -7  -3  -3    3.00    2.50
   7   3   3   -0.80    3.30
  -8  -3  -3    8.80    3.90
  -8  -3  -3    9.90    3.20
   8   3   3    6.60    4.50
  -9  -3  -3   37.50    5.30
  -9  -3  -3   25.40    5.90
  -9  -3  -3   28.10    5.10
   9   3   3   29.30    6.20
 -10  -3  -3  246.28   26.00
 -10  -3  -3  238.88   24.70
  10   3   3  238.38   25.70
 -11  -3  -3   10.70    3.60
 -11  -3  -3   -0.60    3.90
  11   3   3    9.60    4.50
 -12  -3  -3  229.68   23.00
 -12  -3  -3  228.78   24.60
  12   3   3  186.58   23.80
 -13  -3  -3   16.40    5.10
 -13  -3  -3   14.70    6.90
 -14  -3  -3  161.88   17.50
 -14  -3  -3  131.69   19.30
 -15  -3  -3  110.29   14.10
 -15  -3  -3  109.59   16.60
 -16  -3  -3  192.28   19.60
 -16  -3  -3  136.59   21.30
 -17  -3  -3   57.49    9.30
  17  -3   3   56.79   10.00
 -17  -3  -3   58.79    8.10
 -17  -3  -3   50.49   12.80
  17  -3   3   59.19    8.20
  17   3   3   45.10    7.20
 -18  -3  -3   64.39   11.70
  18  -3   3   99.79   12.90
 -18  -3  -3   76.29   10.40
  18  -3   3   87.69   11.30
  18   3   3   92.89   10.30
 -19  -3  -3   33.80    6.40
  19  -3   3   43.30    9.20
 -19  -3  -3   29.80    8.50
  19  -3   3   47.00    7.60
  19   3   3   46.80    6.20
  20  -3   3    4.80    4.50
 -20  -3  -3    9.90    4.00
  20  -3   3   13.30    6.80
  20   3   3   11.30    3.40
  21  -3   3   81.59   11.50
 -21  -3  -3   85.29   10.10
  21  -3   3   76.69   10.40
  21   3   3   78.29    9.40
 -22  -3  -3    0.20    3.20
  22  -3   3   -3.30    4.70
  22  -3   3    1.10    3.90
  22   3   3   -2.50    2.90
  23  -3   3   74.09    9.30
 -23  -3  -3   71.39    8.60
  24  -3   3    2.80    3.60
  25  -4  -3    2.50    3.80
  25  -4  -3    0.80    3.20
  24  -4  -3   18.50    4.60
  24  -4  -3   13.60    5.00
  23  -4  -3    2.00    3.80
  23  -4  -3    2.50    4.60
  22  -4  -3   10.00    4.70
  22  -4  -3   16.80    5.60
  21  -4  -3   14.20    5.20
  21  -4  -3    4.40    4.60
 -20  -4   3   26.20    7.70
  20  -4  -3   25.60    5.60
  20  -4  -3   23.90    6.20
  20  -4  -3   10.30    7.60
  20   4  -3   17.80    5.30
  19  -4  -3   -0.30    4.20
  19  -4  -3  -14.60    6.20
 -19  -4   3   -1.00    5.20
 -19  -4   3    1.90    3.30
  19  -4  -3    1.80    4.30
  19   4  -3   -0.40    2.40
 -18  -4   3   19.60    4.60
  18  -4  -3   17.80    5.60
  18  -4  -3   24.50    5.50
  18  -4  -3   10.20    7.00
 -18  -4   3   25.20    6.70
  18   4  -3   22.30    3.90
 -17  -4   3   48.70   11.70
 -17  -4   3   58.79    9.20
 -16  -4   3    9.00    7.50
 -16  -4   3    8.90    4.50
 -15  -4   3   23.20    7.70
 -15  -4   3   30.40    6.00
 -14  -4   3    4.60    4.10
 -14  -4   3    9.00    3.90
 -14  -4   3   12.10    6.10
 -13  -4   3   83.19   12.50
 -13  -4   3   87.89   11.10
 -13  -4   3   73.39   10.10
 -12  -4   3   21.30    6.20
 -12  -4   3   16.80    4.50
 -12  -4   3   17.20    4.20
 -11  -4   3   29.60    5.60
 -11  -4   3   27.20    4.90
 -11  -4   3   30.40    6.80
 -10  -4   3    1.70    3.60
 -10  -4   3    4.80    3.00
 -10  -4   3    5.30    2.90
  -9  -4   3  166.58   17.00
  -9  -4   3  156.28   16.50
  -9  -4   3  152.68   17.60
  -8  -4   3    7.70    2.50
  -8  -4   3   15.40    3.60
  -8  -4   3    1.70    3.20
  -7  -4   3    5.20    3.00
  -7  -4   3    5.70    2.70
   7   4  -3    5.90    3.30
  -6  -4   3   59.49    7.30
  -6  -4   3   71.19    8.80
   6   4  -3   68.59    7.90
  -5  -4   3   36.40    5.00
  -5  -4   3   49.40    6.30
   5   4  -3   32.80    5.00
  -5   4   3   40.30    5.80
  -4  -4   3    0.10    1.90
  -4  -4   3   -0.50    2.20
  -4   4   3    6.10    2.60
   4   4  -3    2.20    1.80
  -3  -4   3   20.70    3.60
   3   4  -3   20.50    3.20
  -3   4   3   22.20    3.90
  -2  -4   3  231.78   22.80
   2   4  -3  223.28   22.50
  -2   4   3  226.78   22.90
  -1  -4   3   91.19   10.10
  -1   4   3   97.59   10.30
   1   4  -3   89.09    9.80
   0  -4   3    1.50    2.10
   0   4   3    0.30    2.00
   0   4  -3   -1.10    1.80
  -1  -4  -3   52.59    7.40
   1  -4   3   59.89    7.40
   1   4   3   66.19    7.70
  -2  -4  -3  230.98   24.80
   2  -4   3  269.17   24.70
   2   4   3  237.38   24.60
  -3  -4  -3    0.00    2.60
   3  -4   3    4.30    2.30
   3   4   3   -1.90    2.40
  -4  -4  -3    0.40    2.70
   4  -4   3    1.80    2.40
   4   4   3    0.30    2.70
   5  -4   3    1.60    2.00
  -5  -4  -3    1.70    3.10
   5   4   3    2.30    3.30
   6  -4   3   73.49    8.30
  -6  -4  -3   65.99    9.40
   6   4   3   73.49    9.70
  -7  -4  -3   70.49    9.00
  -7  -4  -3   71.19    9.90
  -7  -4  -3   69.09    8.60
   7  -4   3   67.39    8.70
   7   4   3   98.79   11.00
  -8  -4  -3    4.10    2.70
  -8  -4  -3    4.60    2.80
  -8  -4  -3    4.70    3.60
   8   4   3    6.10    3.90
  -9  -4  -3   47.30    6.80
  -9  -4  -3   45.80    7.00
  -9  -4  -3   48.90    8.10
   9   4   3   50.99    8.70
 -10  -4  -3    9.70    3.80
 -10  -4  -3   14.60    4.10
 -10  -4  -3   13.30    4.90
  10   4   3    8.70    4.40
 -11  -4  -3   14.30    5.90
 -11  -4  -3    7.50    3.60
  11   4   3    4.10    4.60
 -12  -4  -3   -2.10    5.00
 -12  -4  -3    2.20    3.30
  12   4   3    3.80    5.30
 -13  -4  -3   -3.60    3.50
 -13  -4  -3    1.40    5.20
 -14  -4  -3   42.20    7.50
 -14  -4  -3   45.90   10.60
 -15  -4  -3    2.90    4.90
 -15  -4  -3    9.70    7.10
 -16  -4  -3    8.30    5.20
 -16  -4  -3   -4.20    7.10
 -17  -4  -3    9.80    4.60
  17  -4   3   22.50    5.30
  17  -4   3   13.40    5.60
 -17  -4  -3   10.00    5.90
  17  -4   3    6.60    6.90
  17   4   3   10.90    3.70
 -18  -4  -3   39.80    8.50
  18  -4   3   35.60    8.80
  18  -4   3   43.00    7.30
 -18  -4  -3   46.80    6.80
  18  -4   3   39.20    7.10
  18   4   3   31.30    5.70
  19  -4   3    9.70    6.70
  19  -4   3   -2.00    4.10
 -19  -4  -3    0.70    4.80
  19  -4   3    6.20    5.20
 -19  -4  -3   11.50    4.20
  19   4   3    9.90    3.60
  20  -4   3   26.80    5.90
  20  -4   3   13.80    7.60
  20  -4   3   31.20    9.10
 -20  -4  -3   23.30    4.90
  20   4   3   15.90    3.90
  21  -4   3    5.00    6.30
 -21  -4  -3    1.40    3.50
  21  -4   3    5.80    4.20
  21   4   3   -2.20    2.60
 -22  -4  -3    3.70    3.10
  22  -4   3   -3.70    5.00
  22  -4   3    6.90    4.00
  22   4   3    3.10    2.40
  23  -4   3   -0.50    3.50
  24  -4   3   -5.80    3.00
  25  -5  -3   40.60    5.70
  25  -5  -3   30.70    5.60
  24  -5  -3    7.10    4.60
  24  -5  -3   15.20    4.30
  23  -5  -3   29.40    5.30
  23  -5  -3   18.30    5.60
  22  -5  -3   25.60    7.40
  22  -5  -3   41.40    7.00
  22  -5  -3   36.00    6.10
  21  -5  -3    1.70    3.90
  21  -5  -3   -6.10    4.60
  21  -5  -3   -4.70    6.30
  21   5  -3    1.50    2.80
  20  -5  -3   85.29   10.60
 -20  -5   3   62.39   10.70
  20  -5  -3   68.69    9.60
  20  -5  -3   63.79   11.00
  20   5  -3   75.59    8.60
 -19  -5   3   12.80    6.00
  19  -5  -3   14.90    5.10
  19  -5  -3    4.30    4.60
  19  -5  -3    4.50    6.50
  19   5  -3   13.20    3.30
  18  -5  -3   73.19   10.30
 -18  -5   3   64.69   11.10
  18  -5  -3   97.29   11.20
  18  -5  -3   72.69   11.60
  18   5  -3   81.49    9.30
 -17  -5   3   33.10    9.30
  17  -5  -3   24.80    5.90
 -17  -5   3   31.20    5.40
  17  -5  -3   22.00    6.90
 -17  -5   3   38.00    7.60
  17  -5  -3   31.70    6.40
  17   5  -3   28.30    4.60
 -16  -5   3   91.49   12.80
 -16  -5   3   95.29   15.60
 -15  -5   3  118.59   15.00
 -15  -5   3  105.69   16.70
 -15  -5   3  119.29   14.70
 -14  -5   3   62.69   10.50
 -14  -5   3   89.19   10.90
 -14  -5   3   98.89   14.40
 -13  -5   3   79.29   10.50
 -13  -5   3   67.99   10.80
 -13  -5   3  105.09   14.10
 -12  -5   3   11.20    4.10
 -12  -5   3   11.10    5.60
 -12  -5   3   12.10    3.60
 -11  -5   3  319.57   31.30
 -11  -5   3  271.27   30.50
 -11  -5   3  334.57   32.70
 -10  -5   3  134.89   15.70
 -10  -5   3  105.79   12.70
 -10  -5   3  115.39   13.20
  -9  -5   3    1.50    2.50
  -9  -5   3    4.20    2.50
  -9  -5   3   -0.60    2.40
  -9  -5   3    2.00    3.20
  -8  -5   3  221.78   22.30
  -8  -5   3  222.68   21.90
  -8  -5   3  201.58   22.00
  -8  -5   3  218.58   23.10
  -7  -5   3  103.99   12.40
  -7  -5   3  120.79   12.80
  -7  -5   3  113.79   13.20
  -7   5   3  126.99   13.40
  -6  -5   3 1000.30   95.69
  -6  -5   3 1028.80   95.99
  -6  -5   3  950.80   96.19
  -6  -5   3  942.11   95.69
  -6   5   3 1037.50   96.39
  -5  -5   3   20.50    3.70
  -5  -5   3   18.60    4.30
  -5  -5   3   17.50    4.10
  -5   5   3   21.30    4.30
   5   5  -3   13.70    3.30
  -4  -5   3  855.71   76.49
  -4  -5   3  703.83   76.39
  -4   5   3  792.52   76.69
   4   5  -3  806.92   76.19
  -3  -5   3    1.80    2.30
  -3  -5   3    2.50    2.40
   3   5  -3   -1.40    1.70
  -3   5   3    1.90    2.40
  -2  -5   3  905.41   86.19
   2   5  -3  882.31   85.89
  -2   5   3  883.01   86.29
  -1  -5   3  139.59   13.80
  -1   5   3  127.69   13.90
   1   5  -3  120.49   13.40
   0  -5   3  602.84   57.39
   0  -5  -3  545.65   57.19
   0   5  -3  605.34   57.19
   0   5   3  600.84   57.39
   1  -5   3   36.00    5.50
  -1  -5  -3   32.80    5.30
  -1   5  -3   29.30    5.20
   1   5   3   43.60    5.80
  -2  -5  -3  107.29   12.80
   2  -5   3  119.59   12.70
   2   5   3  121.99   12.80
  -3  -5  -3  119.09   13.50
   3  -5   3  129.19   13.10
   3   5   3  107.89   13.40
  -4  -5  -3   -0.50    2.30
  -4  -5  -3    2.00    2.80
   4  -5   3   -0.30    2.20
   4   5   3   -3.00    2.50
  -5  -5  -3   71.99    9.00
   5  -5   3   61.59    8.80
  -5  -5  -3   63.59    9.50
   5   5   3   95.79   10.40
   6  -5   3  175.78   16.70
  -6  -5  -3  146.69   16.40
  -6  -5  -3  139.79   16.00
  -6  -5  -3  159.08   17.40
   6   5   3  172.38   17.40
  -7  -5  -3   16.30    3.80
  -7  -5  -3   12.60    4.60
   7  -5   3   14.40    3.60
  -7  -5  -3   15.10    4.00
   7   5   3   19.70    5.60
  -8  -5  -3  141.89   17.10
  -8  -5  -3  149.59   15.70
  -8  -5  -3  153.18   16.10
   8   5   3  140.69   17.00
  -9  -5  -3   23.50    4.50
  -9  -5  -3   21.60    4.80
  -9  -5  -3   24.30    6.20
   9   5   3   30.20    7.00
 -10  -5  -3  407.56   39.60
 -10  -5  -3  386.06   39.80
 -10  -5  -3  426.36   41.50
  10   5   3  368.96   41.00
 -11  -5  -3   13.30    5.70
 -11  -5  -3    6.30    3.70
 -11  -5  -3    8.90    4.60
  11   5   3   16.80    6.00
 -12  -5  -3  384.36   39.30
 -12  -5  -3  394.46   41.50
 -13  -5  -3   -1.30    3.80
 -13  -5  -3   16.10    7.00
 -14  -5  -3  262.27   26.90
 -14  -5  -3  238.48   29.40
 -15  -5  -3    8.40    7.80
 -15  -5  -3   25.20    6.40
  16  -5   3   68.29   10.10
 -16  -5  -3   62.49   14.20
  16  -5   3   54.49    9.90
  16  -5   3   82.59   10.00
 -16  -5  -3   82.19    9.80
 -16  -5  -3   91.79   11.70
  16   5   3   56.89    8.40
  17  -5   3   50.09    9.90
  17  -5   3   48.50    8.80
  17  -5   3   67.19    9.10
 -17  -5  -3   48.50    9.50
 -17  -5  -3   71.39    8.80
  17   5   3   64.99    8.10
  18  -5   3   10.60    7.20
 -18  -5  -3   23.00    5.40
  18  -5   3   29.40    6.00
 -18  -5  -3   19.30    6.80
  18  -5   3   29.80    6.50
  18   5   3   29.90    5.00
 -19  -5  -3  137.19   16.30
  19  -5   3  138.09   17.80
  19  -5   3  132.19   16.70
  19  -5   3  175.48   17.50
  19   5   3  153.58   15.80
 -20  -5  -3    2.20    3.60
  20  -5   3    7.90    4.40
  20  -5   3   -5.10    4.30
  20  -5   3   -3.20    5.90
  20   5   3   11.00    3.40
  21  -5   3   96.99   12.40
  21  -5   3  105.49   12.70
  21  -5   3  104.79   13.80
  21   5   3  113.29   11.70
  22  -5   3   -0.10    3.30
  22  -5   3   -4.10    5.10
  22   5   3   -1.10    2.30
  23  -5   3   51.39    7.30
  24  -5   3    1.30    3.30
  24  -6  -3   26.90    5.30
  24  -6  -3   23.20    4.90
  23  -6  -3    8.20    3.40
  23  -6  -3   -0.70    4.90
  23  -6  -3   11.10    4.60
  22  -6  -3   70.29    9.70
  22  -6  -3   73.19   10.60
  21  -6  -3    3.50    3.50
  21  -6  -3    2.50    6.20
  21  -6  -3   -3.50    4.50
  21   6  -3   -0.60    2.40
  20  -6  -3  106.49   13.20
  20  -6  -3   75.99   11.20
  20  -6  -3  108.39   12.10
  20   6  -3   97.19   10.70
  19  -6  -3   -1.60    5.90
 -19  -6   3   10.00    5.50
  19  -6  -3    5.20    4.00
  19  -6  -3    8.60    4.70
  19   6  -3    2.80    2.70
  18  -6  -3   67.69    9.70
  18  -6  -3   71.89   10.90
 -18  -6   3   84.79   11.60
  18  -6  -3   71.09    9.90
  18   6  -3   85.49    9.30
  17  -6  -3   26.90    7.10
  17  -6  -3   48.90    7.60
  17  -6  -3   40.10    7.20
 -17  -6   3   60.89    9.40
  17   6  -3   41.30    5.90
 -16  -6   3  124.79   18.00
  16  -6  -3  110.19   12.50
  16  -6  -3   77.69   13.30
 -16  -6   3   93.09   12.70
 -16  -6   3   99.69   14.10
  16   6  -3   94.29   11.20
 -15  -6   3  110.49   13.90
 -15  -6   3   97.59   13.60
 -15  -6   3   97.09   15.70
 -14  -6   3   35.60    6.80
 -14  -6   3   20.00    7.70
 -14  -6   3   16.00    6.10
 -13  -6   3  221.58   27.10
 -13  -6   3  235.78   24.90
 -13  -6   3  242.68   25.40
 -12  -6   3    4.20    3.20
 -12  -6   3   -1.30    3.00
 -12  -6   3   -1.70    5.00
 -11  -6   3  205.88   22.40
 -11  -6   3  220.58   23.80
 -11  -6   3  220.98   22.00
 -11   6   3  186.18   23.30
 -10  -6   3   14.30    5.30
 -10  -6   3   20.90    5.90
 -10  -6   3   15.90    4.10
 -10  -6   3   19.50    5.10
 -10   6   3   10.80    5.40
  -9  -6   3  498.85   49.10
  -9  -6   3  537.95   50.09
  -9  -6   3  455.95   48.60
  -9  -6   3  474.05   48.40
  -9   6   3  529.55   49.99
  -8  -6   3   36.90    5.80
  -8  -6   3   42.00    6.40
  -8  -6   3   30.10    6.50
  -8   6   3   43.20    7.40
  -7  -6   3  308.17   31.10
  -7  -6   3  309.87   30.80
  -7  -6   3  303.07   31.60
  -7   6   3  301.87   31.50
  -6  -6   3   23.50    5.00
  -6  -6   3   19.90    4.50
  -6  -6   3   23.20    4.70
  -6  -6   3   31.90    4.70
   6  -6  -3   21.20    4.10
  -6   6   3   27.30    5.30
  -5  -6   3   95.79   12.00
  -5  -6   3  105.59   11.70
  -5  -6   3  106.29   11.80
  -5  -6   3  114.69   11.80
   5  -6  -3  101.09   11.60
  -5   6   3  108.99   12.20
  -4  -6   3  104.39   11.60
   4  -6  -3   91.69   11.50
  -4  -6   3  106.99   11.80
  -4  -6   3  120.89   11.80
  -4  -6   3  100.09   11.90
  -4   6   3  116.39   12.40
   4   6  -3  101.99   11.60
  -3  -6   3   54.89    7.70
  -3  -6   3   62.29    7.80
   3  -6  -3   55.89    7.40
  -3  -6   3   64.79    8.00
   3   6  -3   60.69    7.90
  -3   6   3   62.09    8.40
   2  -6  -3   44.50    6.50
  -2  -6   3   55.79    6.90
  -2  -6   3   48.50    7.10
   2   6  -3   47.90    6.80
  -2   6   3   60.19    7.70
   1  -6  -3  228.78   24.40
  -1  -6   3  274.27   24.90
  -1  -6   3  224.58   24.40
  -1   6   3  239.88   24.80
   1   6  -3  255.37   24.70
   0  -6   3    4.70    2.60
   0  -6  -3   -1.60    2.20
   0  -6   3    0.70    3.60
   0   6   3    3.30    2.60
   0   6  -3    0.10    2.10
  -1  -6  -3  668.83   66.99
  -1  -6  -3  665.73   66.69
   1  -6   3  683.63   66.99
  -1  -6  -3  661.63   66.79
   1   6   3  727.53   67.19
  -1   6  -3  719.33   67.09
   2  -6   3    4.40    2.90
  -2  -6  -3   -0.40    2.60
  -2  -6  -3    1.00    2.70
  -2  -6  -3    2.90    2.40
  -2   6  -3   -0.40    2.40
   2   6   3    3.20    3.20
  -3  -6  -3  769.42   75.49
  -3  -6  -3  737.63   75.59
  -3  -6  -3  752.92   76.09
   3  -6   3  827.12   75.99
   3   6   3  800.42   76.09
  -3   6  -3  794.52   76.09
  -4  -6  -3   71.59    8.30
   4  -6   3   62.29    8.60
  -4  -6  -3   56.19    8.70
  -4  -6  -3   60.89    8.30
   4   6   3   67.69    9.00
  -5  -6  -3 1030.70   97.29
   5  -6   3 1032.70   97.49
  -5  -6  -3  943.71   96.99
  -5  -6  -3 1020.50   97.99
   5   6   3  996.10   97.79
  -6  -6  -3    0.80    2.60
   6  -6   3    0.60    2.80
  -6  -6  -3    3.10    3.50
  -6  -6  -3    0.90    2.30
   6   6   3    0.50    3.70
  -7  -6  -3  541.85   54.79
  -7  -6  -3  533.85   54.89
  -7  -6  -3  621.74   56.49
  -7  -6  -3  591.74   55.39
   7   6   3  529.35   55.79
  -8  -6  -3   11.50    3.30
  -8  -6  -3   13.00    4.80
  -8  -6  -3   12.20    4.30
   8   6   3   -0.20    5.00
  -9  -6  -3  154.08   17.00
  -9  -6  -3  133.79   15.00
  -9  -6  -3  131.39   15.30
   9   6   3  124.29   17.50
 -10  -6  -3  106.19   13.50
 -10  -6  -3  130.59   15.90
 -10  -6  -3  119.59   13.40
  10   6   3   80.49   14.30
 -11  -6  -3    1.30    3.20
 -11  -6  -3    2.50    5.40
 -11  -6  -3    0.00    3.90
 -12  -6  -3  175.98   21.00
 -12  -6  -3  205.98   24.50
 -12  -6  -3  191.68   20.70
 -13  -6  -3    4.00    7.00
 -13  -6  -3   -0.70    4.20
 -14  -6  -3   90.99   12.30
 -14  -6  -3   94.19   16.30
 -15  -6  -3   58.39    9.30
  15  -6   3   63.29    8.60
  15  -6   3   59.99    9.50
  15  -6   3   46.90    7.70
 -15  -6  -3   42.70   11.70
 -15  -6  -3   50.49    7.90
  15   6   3   47.90    7.10
  16  -6   3   61.89    9.40
  16  -6   3   61.69    8.70
  16  -6   3   50.19    9.60
 -16  -6  -3   52.79    9.50
 -16  -6  -3   71.19    8.80
  16   6   3   63.59    8.20
  17  -6   3   36.40    6.90
 -17  -6  -3   30.50    7.70
 -17  -6  -3   50.19    6.80
  17  -6   3   45.10    7.70
  17  -6   3   32.40    7.70
  17   6   3   38.10    6.10
 -18  -6  -3   23.00    7.00
  18  -6   3   36.40    7.30
  18  -6   3   40.50    7.10
 -18  -6  -3   35.50    6.20
  18  -6   3   36.80    8.50
  18   6   3   45.10    6.20
 -19  -6  -3  100.39   11.30
  19  -6   3   96.89   11.60
  19  -6   3  109.09   12.80
  19  -6   3   61.69   10.70
  19   6   3  102.39   10.90
  20  -6   3    3.80    4.50
  20  -6   3   -8.70    5.90
  20  -6   3    7.10    3.90
  20   6   3    1.90    3.00
  21  -6   3   42.90    8.80
  21  -6   3   53.69    7.50
  21  -6   3   38.90    6.70
  21   6   3   52.19    6.20
  22  -6   3   10.20    3.60
  22  -6   3    4.80    5.00
  22  -6   3    8.80    4.20
  22   6   3    5.60    2.60
  23  -6   3   48.70    6.30
  23  -6   3   36.50    6.40
  23   6   3   43.80    6.00
  24  -7  -3   24.30    4.90
  24  -7  -3   22.90    4.60
  23  -7  -3    5.90    4.00
  23  -7  -3    1.50    4.80
  23  -7  -3    6.30    3.00
  22  -7  -3   22.40    6.50
  22  -7  -3   28.90    5.50
  22  -7  -3   12.20    3.80
  22   7  -3   25.70    3.50
  21  -7  -3   19.50    6.60
  21  -7  -3   10.00    5.00
  21  -7  -3   14.80    4.00
  21   7  -3   11.50    3.00
  20  -7  -3   12.10    5.30
  20  -7  -3   19.00    7.00
  20  -7  -3   10.50    4.00
  20   7  -3   11.60    3.30
  19  -7  -3   16.00    5.60
  19  -7  -3   21.20    4.70
  19  -7  -3   21.30    6.70
  19   7  -3   18.10    3.90
 -18  -7   3   38.00    7.80
  18  -7  -3   22.50    6.60
  18  -7  -3   28.30    6.00
  18  -7  -3   31.20    5.90
  18   7  -3   24.60    4.70
  17  -7  -3   -1.00    4.00
  17  -7  -3    2.80    4.80
 -17  -7   3   -9.30    4.90
  17   7  -3   -0.80    2.80
  16  -7  -3   29.20    6.10
 -16  -7   3   33.10    7.70
  16  -7  -3   23.40    6.00
 -16  -7   3   16.60    6.60
  16   7  -3   29.30    4.90
  15  -7  -3   12.80    5.30
 -15  -7   3   17.10    5.90
 -15  -7   3    1.10    7.40
 -15  -7   3   34.50    7.10
  15  -7  -3    6.60    4.90
  15   7  -3   21.90    4.70
 -14  -7   3    9.10    7.10
 -14  -7   3    0.80    4.40
 -14  -7   3    6.40    5.00
 -13  -7   3   87.39   11.60
 -13  -7   3   88.89   14.70
 -13  -7   3   88.99   12.70
 -12  -7   3   11.90    4.70
 -12  -7   3    1.50    5.00
 -11  -7   3    3.00    5.30
 -11  -7   3   11.70    4.90
 -10  -7   3   61.59   10.60
 -10  -7   3   59.99    9.00
 -10  -7   3   58.79    8.60
  -9  -7   3   17.90    4.50
  -9  -7   3   19.40    6.10
  -9  -7   3   13.80    4.30
  -9   7   3   14.20    5.00
  -8  -7   3   82.19   10.30
  -8  -7   3   71.79   11.00
  -8  -7   3   87.99   10.80
  -8   7   3   77.69   11.40
  -7  -7   3   51.89    7.90
  -7  -7   3   49.40    7.40
  -7  -7   3   61.19    8.80
  -7   7   3   56.99    8.80
  -6  -7   3  144.39   15.00
  -6  -7   3  134.89   14.60
  -6  -7   3  126.29   14.50
  -6  -7   3  135.19   18.30
   6  -7  -3  126.59   14.30
  -6   7   3  133.59   15.30
  -5  -7   3   32.40    5.30
   5  -7  -3   23.00    4.80
  -5  -7   3   26.00    5.00
  -5  -7   3   28.60    5.30
  -5   7   3   36.90    6.20
  -4  -7   3  202.88   20.20
  -4  -7   3  185.98   20.00
  -4  -7   3  188.18   19.90
   4  -7  -3  187.98   19.90
  -4   7   3  194.98   20.60
   3  -7  -3   66.49    8.40
  -3  -7   3   52.69    8.20
  -3  -7   3   68.99    8.90
   3  -7  -3   68.39    8.50
  -3  -7   3   81.09    9.00
  -3   7   3   62.09    9.20
  -2  -7   3  230.18   23.90
   2  -7  -3  216.38   23.90
  -2  -7   3  228.08   23.90
   2  -7  -3  247.08   24.00
  -2  -7   3  245.08   24.40
   2   7  -3  240.98   24.10
  -2   7   3  236.28   24.50
  -1  -7   3    8.10    3.10
  -1  -7   3    7.40    2.80
   1  -7  -3    7.60    3.00
   1  -7  -3    9.50    3.30
  -1  -7   3    2.70    2.80
  -1   7   3    7.10    3.40
   1   7  -3    0.20    2.60
   0  -7  -3  152.48   16.10
   0  -7   3  149.99   15.90
   0  -7   3  143.99   16.20
   0  -7  -3  145.99   15.80
   0   7   3  145.49   16.40
   0   7  -3  158.08   16.40
  -1  -7  -3   36.60    5.50
   1  -7   3   32.10    5.20
   1  -7   3   29.00    5.50
  -1  -7  -3   28.60    5.30
   1   7   3   28.50    5.90
  -1   7  -3   31.70    5.70
   2  -7   3  155.48   16.80
   2  -7   3  154.48   16.20
  -2  -7  -3  162.88   16.40
  -2  -7  -3  148.29   16.30
   2   7   3  137.79   16.70
  -2   7  -3  152.78   16.80
  -3  -7  -3   16.50    3.80
  -3  -7  -3   13.60    4.30
   3  -7   3   12.00    3.50
  -3  -7  -3   14.10    3.90
   3  -7   3   11.70    3.80
   3   7   3   17.00    4.70
  -3   7  -3   14.30    4.00
  -4  -7  -3   86.69   11.20
  -4  -7  -3  107.39   13.00
   4  -7   3  109.19   12.70
  -4  -7  -3   91.89   11.10
   4   7   3   97.39   12.50
  -4   7  -3  105.59   12.80
  -5  -7  -3   11.80    4.40
  -5  -7  -3    4.50    3.40
  -5  -7  -3   25.80    4.60
   5  -7   3    9.70    4.30
   5   7   3    8.30    4.20
  -5   7  -3   11.50    4.30
  -6  -7  -3    3.90    3.00
  -6  -7  -3    1.70    2.90
  -6  -7  -3    2.40    3.60
   6   7   3   -3.30    3.80
  -7  -7  -3    0.20    3.30
  -7  -7  -3    3.80    3.10
  -7  -7  -3    1.20    4.50
   7   7   3    2.90    4.60
  -8  -7  -3   54.49    8.30
  -8  -7  -3   46.60    9.20
   8   7   3   52.59   10.00
  -9  -7  -3    5.60    5.80
  -9  -7  -3   17.20    4.90
   9   7   3    7.80    6.10
 -10  -7  -3   76.29   10.80
 -10  -7  -3  115.59   15.10
 -10  -7  -3   85.59   11.80
 -11  -7  -3    8.30    4.30
 -11  -7  -3   14.70    6.70
 -11  -7  -3   16.80    5.70
 -12  -7  -3   80.49   11.10
 -12  -7  -3   60.69   13.70
 -12  -7  -3   86.09   11.90
 -13  -7  -3    9.40    5.00
 -13  -7  -3    3.70    7.60
 -13  -7  -3   -7.50    4.80
  14  -7   3   36.80    7.90
 -14  -7  -3   57.59    9.20
 -14  -7  -3   50.39    7.40
 -14  -7  -3   62.39   12.80
  14  -7   3   55.79    8.00
  14  -7   3   44.70    8.40
  14   7   3   37.90    6.60
 -15  -7  -3   16.50    6.00
  15  -7   3   13.70    6.40
 -15  -7  -3   19.10    5.30
  15  -7   3   30.80    5.70
  15  -7   3   19.20    5.60
  15   7   3   21.20    4.90
  16  -7   3   79.79   13.20
  16  -7   3  124.79   14.00
 -16  -7  -3  114.49   14.60
 -16  -7  -3  112.49   13.00
  16  -7   3  115.89   13.40
  16   7   3  114.89   12.50
  17  -7   3    4.80    5.00
  17  -7   3    3.40    6.30
  17  -7   3    1.00    3.70
 -17  -7  -3    1.20    5.00
  17   7   3    5.90    3.40
  18  -7   3   39.20    7.20
  18  -7   3   19.80    5.40
  18  -7   3   38.70    8.20
  18   7   3   37.80    5.90
  19  -7   3   19.20    6.90
  19  -7   3   14.10    5.20
  19  -7   3   16.00    4.50
  19   7   3   13.50    4.00
  20  -7   3    4.20    3.30
  20  -7   3    9.60    4.60
  20  -7   3   14.40    6.40
  20   7   3    3.60    3.10
  21  -7   3   61.29    8.30
  21  -7   3   70.29    9.80
  21   7   3   58.29    7.40
  22  -7   3   -0.90    2.90
  22  -7   3   -2.80    4.50
  22  -7   3    1.20    3.60
  22   7   3    0.10    2.00
  23  -8  -3    1.60    3.20
  23  -8  -3    3.00    4.40
  22  -8  -3    1.90    3.60
  22  -8  -3    1.40    5.20
  22   8  -3   -2.20    2.00
  21  -8  -3    7.00    5.80
  21  -8  -3    6.40    4.30
  21   8  -3    8.30    2.60
  20  -8  -3    1.80    4.60
  20  -8  -3   14.60    6.30
  20   8  -3    1.60    2.80
  19  -8  -3   -4.90    4.20
  19  -8  -3    6.20    5.70
  19   8  -3   -5.10    2.70
  18  -8  -3   25.80    6.10
  18  -8  -3   30.10    6.90
  18   8  -3   30.50    5.00
 -17  -8   3   13.20    6.80
  17  -8  -3   29.30    6.00
  17  -8  -3   20.70    6.10
  17   8  -3   30.30    5.00
 -16  -8   3   -2.80    5.20
  16  -8  -3    2.10    4.30
  16  -8  -3    0.60    3.80
  16   8  -3    2.00    3.00
  15  -8  -3    2.30    4.00
 -15  -8   3   -3.50    5.30
  15  -8  -3    1.40    4.30
  15   8  -3    3.40    3.20
  14  -8  -3    2.50    4.40
 -14  -8   3    0.50    7.40
  14  -8  -3    9.30    4.60
 -14  -8   3   10.70    5.70
  14   8  -3    1.70    3.10
 -13  -8   3    8.20    7.00
 -13  -8   3   -1.00    4.90
 -12  -8   3    6.80    4.70
 -12  -8   3    5.60    6.20
 -11  -8   3  158.58   20.70
 -11  -8   3  165.48   19.20
 -10  -8   3   44.50    8.00
 -10  -8   3   31.40    6.30
 -10  -8   3   41.20    8.10
  -9  -8   3   50.79    8.30
  -9  -8   3   58.29    9.30
  -9  -8   3   79.29   11.20
  -8  -8   3    4.30    3.70
  -8  -8   3    5.80    3.60
  -7  -8   3   90.39   11.80
  -7  -8   3  110.39   12.40
  -7   8   3   70.39   12.20
  -6  -8   3   28.50    5.30
  -6  -8   3   26.10    5.50
   6  -8  -3   27.10    5.10
  -6   8   3   20.70    5.60
  -5  -8   3    9.10    3.60
   5  -8  -3    8.40    3.70
  -5  -8   3   15.00    4.20
  -5   8   3    9.40    4.10
   4  -8  -3    7.70    3.40
  -4  -8   3    8.90    3.30
  -4  -8   3    3.90    3.40
  -4   8   3    9.30    3.90
  -3  -8   3    0.80    2.90
  -3  -8   3   -1.70    2.40
   3  -8  -3    3.70    2.70
  -3  -8   3    2.70    2.70
  -3   8   3    9.70    3.70
   2  -8  -3    2.70    3.30
  -2  -8   3    8.60    3.30
  -2  -8   3    4.70    3.50
  -2  -8   3    9.40    3.20
   2  -8  -3    8.10    3.20
  -2   8   3   14.30    4.40
  -1  -8   3   64.79    8.30
  -1  -8   3   54.69    8.40
  -1  -8   3   72.99    8.80
   1  -8  -3   50.09    7.90
   1  -8  -3   54.09    8.00
   1   8  -3   60.09    8.60
  -1   8   3   58.69    8.90
   0  -8   3    3.50    2.80
   0  -8   3    2.80    3.20
   0  -8  -3    5.50    3.20
   0  -8  -3    2.00    3.00
   0   8  -3   11.50    3.90
   0   8   3    7.10    3.80
   1  -8   3   73.59    9.50
  -1  -8  -3   60.89    8.30
  -1  -8  -3   74.39    8.90
   1  -8   3   48.60    7.90
   1   8   3   67.69    9.30
  -1   8  -3   52.39    8.70
   2  -8   3    5.50    3.30
   2  -8   3    6.40    3.40
  -2  -8  -3    6.10    3.20
  -2  -8  -3    0.10    3.10
  -2   8  -3   10.10    4.20
   2   8   3    0.90    2.80
   3  -8   3  112.99   13.20
  -3  -8  -3  108.19   13.50
  -3  -8  -3  125.49   13.30
   3  -8   3  106.79   14.20
   3   8   3  136.89   15.40
  -3   8  -3  114.69   14.80
  -4  -8  -3   39.30    6.00
  -4  -8  -3   35.50    6.20
  -4   8  -3   29.00    6.20
   4   8   3   29.70    6.40
  -5  -8  -3   18.70    6.70
  -5  -8  -3   29.20    5.50
  -5  -8  -3   19.20    5.10
   5   8   3   25.00    6.30
  -5   8  -3   20.90    5.70
  -6  -8  -3   58.39    8.50
  -6  -8  -3   53.69    9.40
  -6  -8  -3   49.10    7.70
  -6   8  -3   44.60    8.20
   6   8   3   45.10    9.20
  -7  -8  -3    6.90    3.90
  -7  -8  -3   16.70    5.60
  -7  -8  -3    4.20    4.10
   7   8   3   14.60    6.10
  -8  -8  -3   -3.90    3.00
  -8  -8  -3    6.40    4.80
  -8  -8  -3   -3.20    3.80
  -9  -8  -3   17.20    6.90
  -9  -8  -3   14.50    5.10
 -10  -8  -3   17.80    7.40
 -10  -8  -3   24.00    6.50
 -11  -8  -3   12.50    7.00
 -11  -8  -3    4.90    5.10
 -12  -8  -3   44.50    8.50
 -12  -8  -3   38.10   10.30
 -13  -8  -3   93.29   15.40
 -13  -8  -3  118.09   14.10
  13  -8   3   69.29   10.70
  13  -8   3   78.49   10.70
  13  -8   3   76.09   11.20
  13   8   3   99.09   10.60
 -14  -8  -3   24.30    7.00
  14  -8   3   16.90    5.10
  14  -8   3   19.50    6.20
  14   8   3   15.70    4.40
  15  -8   3   19.70    6.90
  15  -8   3   20.70    5.10
  15   8   3   14.50    4.30
  16  -8   3   -3.50    4.20
  16  -8   3   27.30    6.80
  16   8   3    3.00    3.40
  17  -8   3   14.00    5.10
  17  -8   3   14.20    6.80
  17  -8   3    7.00    4.10
  17   8   3    8.80    4.00
  18  -8   3    5.00    3.50
  18  -8   3   10.00    6.40
  18  -8   3   -1.00    4.50
  18   8   3    4.40    3.30
  19  -8   3   22.50    5.20
  19  -8   3    4.50    3.30
  19  -8   3   14.80    6.50
  19   8   3   13.30    3.60
  20  -8   3   10.80    5.90
  20  -8   3    5.20    2.90
  20  -8   3    8.80    4.40
  20   8   3    2.40    2.80
  21  -8   3    1.20    2.50
  21  -8   3    4.90    3.70
  21  -8   3    2.80    5.00
  21   8   3   -0.20    2.30
  22  -8   3   21.10    4.80
  22  -8   3    8.20    3.80
  22  -8   3   16.00    3.80
  22   8   3   12.90    2.70
  22  -9  -3   13.50    5.40
  22  -9  -3   23.30    4.60
  22   9  -3   23.70    3.20
  21  -9  -3    2.50    3.70
  21  -9  -3    2.30    5.20
  21   9  -3    2.60    2.30
  20  -9  -3  145.19   16.60
  20  -9  -3  121.49   14.90
  20   9  -3  128.19   13.70
  19  -9  -3   17.90    5.10
  19  -9  -3    5.40    5.80
  19   9  -3   10.80    3.30
  18  -9  -3  217.48   23.00
  18  -9  -3  199.88   22.50
  18   9  -3  206.38   21.40
  17  -9  -3   53.19    7.90
  17  -9  -3   36.70    7.70
  17   9  -3   45.40    6.40
  16  -9  -3  121.49   14.00
  16  -9  -3  121.89   14.50
 -16  -9   3   82.99   14.70
  16   9  -3  118.29   12.80
  15  -9  -3   96.29   12.30
  15  -9  -3   79.59   11.20
  15  -9  -3  101.89   11.60
 -15  -9   3  109.69   14.80
  15   9  -3   84.79   10.60
  14  -9  -3   66.89    9.00
 -14  -9   3   83.19   11.70
  14  -9  -3   53.39    8.90
  14  -9  -3   59.49    8.80
  14   9  -3   63.59    8.10
 -13  -9   3   38.60    8.80
  13  -9  -3   32.50    7.00
  13  -9  -3   54.19    7.60
  13  -9  -3   47.80    7.30
  13   9  -3   43.10    6.70
 -12  -9   3   12.60    5.80
 -11  -9   3    2.40    4.50
 -11  -9   3    5.10    4.50
 -10  -9   3   49.30    8.50
 -10  -9   3   48.10    8.20
  -9  -9   3  133.09   15.50
  -9  -9   3  103.09   15.10
  -8  -9   3  316.87   33.50
  -8  -9   3  326.57   33.20
  -7  -9   3    9.70    4.10
  -7  -9   3   13.50    4.70
  -6  -9   3  582.44   56.99
  -6  -9   3  579.14   57.09
   6  -9  -3  555.84   56.69
   5  -9  -3   16.30    4.50
  -5  -9   3    6.70    3.80
  -5  -9   3    9.10    3.70
  -4  -9   3  378.76   37.60
   4  -9  -3  379.76   37.70
  -4  -9   3  354.76   37.60
  -3  -9   3   26.30    5.80
   3  -9  -3   28.00    5.60
  -3  -9   3   26.90    5.80
  -3   9   3   30.70    6.60
  -2  -9   3  476.95   47.20
  -2  -9   3  494.85   47.30
   2  -9  -3  455.85   47.10
  -2   9   3  460.45   47.90
   1  -9  -3    2.50    2.80
   1  -9  -3    1.40    3.40
  -1  -9   3    4.50    3.20
  -1   9   3    3.40    3.50
   0  -9  -3  114.39   13.70
   0  -9  -3  105.59   13.00
   0  -9   3  118.89   13.10
   0   9   3   94.89   13.80
   1  -9   3    5.00    3.70
  -1  -9  -3    5.30    3.50
  -1  -9  -3    0.20    3.20
  -1   9  -3    4.90    4.30
   1   9   3   11.40    4.70
  -2  -9  -3   23.70    5.40
  -2  -9  -3   45.50    6.80
   2  -9   3   21.20    5.40
  -2   9  -3   40.30    7.50
   2   9   3   29.70    6.30
  -3  -9  -3   13.80    4.80
   3  -9   3   14.70    4.60
  -3  -9  -3   20.50    5.10
   3   9   3   13.00    5.10
  -3   9  -3   17.80    5.60
  -4  -9  -3    9.20    4.10
  -4  -9  -3    2.20    4.10
   4   9   3    4.90    7.40
  -4   9  -3    6.50    4.40
  -5  -9  -3    6.40    3.80
  -5  -9  -3    9.10    4.60
  -6  -9  -3    1.60    4.10
  -6  -9  -3    9.40    4.50
  -7  -9  -3    9.90    4.40
  -7  -9  -3    8.80    5.00
  -8  -9  -3   81.39   12.00
  -8  -9  -3  126.59   14.70
  -9  -9  -3    9.40    5.30
  -9  -9  -3    9.90    6.40
 -10  -9  -3  497.45   50.79
 -11  -9  -3   -4.20    5.20
 -11  -9  -3   -3.80    6.30
  12  -9   3  261.27   29.50
 -12  -9  -3  316.47   30.70
 -12  -9  -3  257.67   32.40
  12  -9   3  303.27   29.30
  12  -9   3  288.77   29.30
  12   9   3  257.67   28.40
 -13  -9  -3    7.50    5.30
  13  -9   3    1.50    4.80
  13  -9   3    6.70    5.10
  13  -9   3    6.60    4.70
  13   9   3    5.10    3.90
  14  -9   3  179.28   21.70
  14  -9   3  194.58   21.00
 -14  -9  -3  190.18   22.10
  14  -9   3  174.88   21.40
  14   9   3  215.98   20.40
  15  -9   3    0.20    5.50
  15  -9   3    8.20    4.50
  15  -9   3    3.20    5.10
  15   9   3    6.10    3.70
  16  -9   3  253.77   26.70
  16  -9   3  242.78   25.50
  16   9   3  223.68   24.50
  17  -9   3   21.40    5.70
  17  -9   3   25.20    7.50
  17   9   3   21.60    4.60
  18  -9   3   68.69    9.00
  18  -9   3   57.79    9.90
  18   9   3   54.59    7.80
  19  -9   3  160.38   17.30
  19  -9   3  152.88   18.50
  19   9   3  152.38   16.20
  20  -9   3   12.80    4.40
  20  -9   3   18.70    5.60
  20   9   3   11.90    3.20
  21  -9   3   82.89   10.90
  21  -9   3   96.09   10.60
  21   9   3   93.69    9.70
  21 -10  -3    3.40    4.80
  21 -10  -3    3.40    3.30
  21  10  -3    1.10    2.10
  20 -10  -3  108.89   12.60
  20 -10  -3  109.09   12.90
  20  10  -3  100.29   11.30
  19 -10  -3   14.80    5.60
  19 -10  -3    5.60    4.20
  19  10  -3   11.70    3.10
  18 -10  -3  144.79   17.30
  18 -10  -3  139.39   16.80
  18  10  -3  153.08   15.60
  17 -10  -3  126.09   15.80
  17 -10  -3  136.49   15.60
  17  10  -3  128.69   14.30
  16 -10  -3   61.99    9.60
  16 -10  -3   71.39    9.80
  16 -10  -3   86.39   11.00
  16  10  -3   85.29    9.60
  15 -10  -3  133.49   15.40
  15 -10  -3  114.79   14.60
 -15 -10   3  138.19   17.50
  15 -10  -3  138.59   15.70
  15  10  -3  122.09   14.10
  14 -10  -3   25.40    6.00
  14 -10  -3   23.10    5.90
  14 -10  -3   38.40    6.30
 -14 -10   3   14.10    7.40
  14  10  -3   32.40    5.00
  13 -10  -3   18.10    5.60
  13 -10  -3   14.10    4.90
  13 -10  -3   24.20    5.50
 -13 -10   3   10.20    6.10
  13  10  -3   25.10    4.70
  12 -10  -3    2.70    3.90
 -12 -10   3   -3.60    4.80
  12 -10  -3    9.40    4.40
  12 -10  -3    3.90    4.20
  12  10  -3    1.50    2.90
 -11 -10   3  467.05   42.80
  11 -10  -3  402.96   41.40
  11 -10  -3  355.06   40.90
  11 -10  -3  406.66   40.90
 -11 -10   3  424.46   42.00
  11 -10  -3  423.06   41.10
 -10 -10   3    0.00    4.50
 -10 -10   3   -4.00    4.10
  -9 -10   3  310.87   31.40
  -9 -10   3  281.47   31.60
  -8 -10   3    7.40    4.60
  -8 -10   3    7.60    4.70
  -7 -10   3  168.98   18.60
  -7 -10   3  150.48   18.30
  -6 -10   3   86.99   12.30
   6 -10  -3   89.69   14.70
  -6 -10   3  104.09   13.40
  -5 -10   3   27.90    6.70
  -5 -10   3   28.80    6.50
   5 -10  -3   40.20    7.30
  -4 -10   3    0.00    3.50
  -4 -10   3    7.00    4.20
   4 -10  -3   -6.00    3.60
   3 -10  -3    6.30    4.10
  -3 -10   3    0.10    3.40
  -3 -10   3    0.50    3.70
   2 -10  -3    2.80    3.60
  -2 -10   3   -0.80    3.40
  -1 -10   3   97.99   13.20
   1 -10  -3   91.79   12.90
   1 -10  -3  134.59   14.50
   0 -10  -3    6.50    3.80
   0 -10   3    7.90    4.50
   0 -10  -3    5.60    4.30
   1 -10   3  341.37   35.80
  -1 -10  -3  349.07   35.90
  -1 -10  -3  361.56   36.10
   2 -10   3   23.30    6.00
  -2 -10  -3   26.40    5.90
  -2 -10  -3   20.20    5.50
   3 -10   3  379.06   39.60
  -3 -10  -3  383.66   39.80
  -3 -10  -3  407.96   39.80
  -4 -10  -3    0.10    3.40
  -4 -10  -3    4.70    4.20
  -5 -10  -3  428.06   44.10
  -5 -10  -3  443.96   44.60
  -6 -10  -3    6.20    4.10
  -6 -10  -3    9.70    5.00
  -7 -10  -3  359.06   36.00
  -7 -10  -3  337.57   36.30
  -8 -10  -3   55.59   10.20
  -8 -10  -3   70.99   10.30
  -9 -10  -3  189.78   21.70
 -10 -10  -3    1.90    4.90
  10 -10   3   13.10    5.00
 -10 -10  -3   14.60    4.20
  10 -10   3    9.70    5.00
  10 -10   3    7.60    5.10
  10  10   3    6.80    3.70
  11 -10   3   16.30    5.60
  11 -10   3   17.20    5.70
 -11 -10  -3   29.50    7.10
 -11 -10  -3   14.30    4.50
  11 -10   3   30.00    6.30
  11  10   3   18.20    4.70
 -12 -10  -3   45.40    6.90
  12 -10   3   43.00    8.00
  12 -10   3   57.39    8.20
 -12 -10  -3   49.60    9.00
  12 -10   3   37.80    7.50
  12  10   3   44.80    6.70
 -13 -10  -3    6.20    5.40
  13 -10   3    2.70    5.00
 -13 -10  -3    0.20    3.40
  13 -10   3    2.60    4.50
  13 -10   3   -2.10    4.60
  13  10   3    2.90    3.40
  14 -10   3   18.00    6.90
  14 -10   3   21.30    5.90
  14 -10   3   27.10    6.50
 -14 -10  -3   29.60    8.30
  14  10   3   37.00    5.50
  15 -10   3   44.20    6.80
  15 -10   3    8.50    5.00
  15 -10   3   40.40    7.70
  15  10   3   13.70    4.40
  16 -10   3   66.99    9.80
  16 -10   3   46.50    7.90
  16 -10   3   46.10    7.80
  16  10   3   49.90    7.10
  17 -10   3   23.80    7.00
  17 -10   3    6.80    4.70
  17  10   3   13.90    3.90
  18 -10   3    9.50    4.60
  18 -10   3   13.80    6.10
  18  10   3   14.60    3.70
  19 -10   3   55.39    7.60
  19 -10   3   48.20    8.20
  19  10   3   64.89    7.20
  20 -10   3    2.30    3.10
  20 -10   3    9.70    4.40
  20  10   3    5.10    2.40
  20 -11  -3   14.80    5.00
  20 -11  -3   11.20    3.50
  20  11  -3   10.20    2.60
  19 -11  -3   17.10    5.40
  19 -11  -3   17.00    4.30
  19  11  -3   12.40    3.20
  18 -11  -3    1.10    3.80
  18 -11  -3    5.10    5.00
  18  11  -3    7.10    3.00
  17 -11  -3   19.20    5.50
  17 -11  -3   12.90    4.60
  17 -11  -3   12.90    4.50
  17  11  -3   11.20    3.50
  16 -11  -3    6.00    4.20
  16 -11  -3    0.50    3.90
  16 -11  -3    5.30    5.00
  16  11  -3   10.60    3.30
  15 -11  -3    2.80    4.30
  15 -11  -3   11.70    4.50
  15  11  -3    8.00    3.40
  14 -11  -3   10.20    4.70
  14 -11  -3   11.80    4.70
  14 -11  -3    8.70    4.50
  14  11  -3    8.70    3.60
  13 -11  -3    1.60    4.00
  13 -11  -3   -0.40    3.90
 -13 -11   3   -2.70    5.00
  13 -11  -3    5.70    4.60
  13  11  -3   -0.90    2.80
 -12 -11   3    3.30    6.00
  12 -11  -3   -0.80    3.80
  12 -11  -3    3.20    4.20
  12 -11  -3    5.60    4.40
  12 -11  -3    1.10    3.80
  12  11  -3    5.00    3.30
  11 -11  -3   15.60    5.00
  11 -11  -3   20.30    6.10
  11 -11  -3   25.00    5.50
 -11 -11   3   21.00    7.70
 -11 -11   3   24.10    6.90
  11 -11  -3   29.70    5.50
  11  11  -3   20.30    4.70
 -10 -11   3   12.90    6.60
  10 -11  -3   26.40    5.30
  10 -11  -3   14.80    4.40
  10 -11  -3   19.80    5.60
 -10 -11   3   14.20    6.10
 -10 -11   3   20.60    4.70
  10 -11  -3   13.80    6.30
  10  11  -3    6.70    3.90
   9 -11  -3  135.09   15.20
  -9 -11   3  121.59   17.00
   9 -11  -3  136.59   15.20
  -9 -11   3  118.79   14.60
  -9 -11   3  183.38   18.30
   9 -11  -3  121.89   15.50
   9  11  -3  125.49   14.40
  -8 -11   3   28.90    7.30
   8 -11  -3   35.30    6.30
   8 -11  -3   36.10    6.20
  -8 -11   3   38.70    6.30
  -8 -11   3   23.50    7.20
   8 -11  -3   36.50    7.60
   8  11  -3   25.00    5.40
  -7 -11   3   57.19    9.50
  -7 -11   3   44.00    9.00
  -6 -11   3   26.90    7.00
  -6 -11   3   41.00    7.80
  -5 -11   3    0.00    4.30
   5 -11  -3   16.10    5.70
  -5 -11   3    4.80    5.10
  -4 -11   3   77.49   11.30
  -4 -11   3   69.89   10.40
   4 -11  -3   66.29   10.50
  -3 -11   3   13.50    5.10
   3 -11  -3   20.80    6.00
   2 -11  -3  152.98   19.70
  -2 -11   3  176.78   19.30
  -1 -11   3   49.40    9.00
   1 -11  -3   59.99    9.30
   0 -11  -3  214.98   24.90
   0 -11   3  238.98   24.80
   0 -11  -3  227.48   24.70
  -1 -11  -3    7.80    5.30
  -1 -11  -3   16.90    5.20
   1 -11   3    2.80    4.70
  -2 -11  -3   52.99    9.20
   2 -11   3   48.30    8.70
  -2 -11  -3   58.49    9.70
  -3 -11  -3   15.20    5.50
   3 -11   3   13.10    5.40
  -3 -11  -3   14.20    5.00
  -4 -11  -3   12.20    5.10
  -4 -11  -3    3.70    5.30
  -5 -11  -3   20.90    6.50
  -5 -11  -3   18.20    6.20
  -6 -11  -3   17.40    6.00
  -6 -11  -3   18.60    5.60
   7 -11   3   -5.30    3.40
   7 -11   3   -1.50    4.00
  -7 -11  -3    4.60    4.40
  -7 -11  -3    3.90    3.30
   7 -11   3    3.00    4.40
  -7 -11  -3    8.70    5.40
  -7  11  -3    3.50    3.80
   7  11   3    7.00    3.40
  -8 -11  -3   -0.80    4.90
   8 -11   3    1.60    4.10
  -8 -11  -3   10.20    5.70
   8 -11   3    0.70    4.30
   8 -11   3    1.20    3.70
  -8 -11  -3    5.80    3.70
   8  11   3    4.10    3.40
   9 -11   3    8.70    4.90
  -9 -11  -3    7.50    5.30
  -9 -11  -3   -5.20    3.00
   9 -11   3    6.90    4.30
   9 -11   3   -0.30    4.00
   9  11   3   -7.00    2.70
 -10 -11  -3   22.40    4.80
  10 -11   3   18.90    5.40
  10 -11   3   16.20    5.90
  10 -11   3   19.70    5.20
 -10 -11  -3   23.30    6.90
  10 -11   3   15.30    5.30
  10  11   3   23.20    4.70
  11 -11   3    0.80    4.80
 -11 -11  -3    1.90    5.20
  11 -11   3   -0.40    4.90
 -11 -11  -3    9.80    3.90
  11 -11   3    7.50    4.60
  11  11   3    0.20    3.10
 -12 -11  -3   14.80    6.20
  12 -11   3   19.20    6.20
 -12 -11  -3    8.30    3.90
  12 -11   3    8.20    4.90
  12 -11   3    9.50    4.70
  12  11   3    7.00    3.80
  12  11   3    3.60    3.50
  13 -11   3    0.60    5.60
 -13 -11  -3    7.50    3.50
  13 -11   3    6.20    4.90
  13 -11   3    6.50    4.50
  13  11   3    6.80    3.70
  14 -11   3    4.20    4.90
 -14 -11  -3    7.90    3.50
  14 -11   3    3.80    6.20
  14 -11   3    6.00    4.70
  14  11   3    0.00    3.20
 -15 -11  -3    5.50    3.20
  15 -11   3   12.00    6.70
  15 -11   3   17.60    5.30
  15 -11   3    8.20    4.80
  15  11   3    5.10    3.50
  16 -11   3    4.10    4.40
  16 -11   3   12.70    6.80
  16 -11   3    4.30    4.50
  16  11   3    6.20    3.30
  17 -11   3   22.90    5.10
  17 -11   3   17.70    6.60
  17  11   3   30.20    4.50
  18 -11   3    4.70    3.60
  18 -11   3    5.80    5.00
  18  11   3   -0.20    2.60
  19 -11   3    3.30    3.10
  19 -11   3    8.00    4.40
  19  11   3    3.30    2.40
  19 -12  -3    1.90    2.90
  19 -12  -3    0.00    4.40
  19  12  -3    0.80    2.20
  18 -12  -3   12.00    4.80
  18 -12  -3    1.90    3.30
  18  12  -3    3.80    2.70
  17 -12  -3    2.50    3.50
  17 -12  -3   -5.80    3.70
  17 -12  -3    7.50    4.60
  17  12  -3   -3.00    2.60
  16 -12  -3    3.10    4.00
  16 -12  -3    6.80    4.40
  16 -12  -3    4.40    3.90
  16  12  -3   -4.90    2.60
  15 -12  -3    2.70    3.90
  15 -12  -3    1.60    4.40
  15 -12  -3    3.90    4.10
  15  12  -3    2.50    3.00
  14 -12  -3   -2.60    3.90
  14 -12  -3   -0.70    4.50
  14 -12  -3   -5.70    3.60
  14  12  -3    2.70    2.80
  13 -12  -3    7.40    4.90
  13 -12  -3    6.30    5.40
  13 -12  -3   22.00    5.40
  13 -12  -3   20.40    5.10
  13  12  -3   22.50    4.40
  12 -12  -3   -0.80    3.80
  12 -12  -3    4.40    4.70
  12 -12  -3    0.20    3.90
  12 -12  -3   -3.10    3.80
 -12 -12   3    2.00    3.40
  12  12  -3    4.60    2.90
  11 -12  -3   48.70    7.90
 -11 -12   3   65.99   10.80
  11 -12  -3   56.09    8.80
 -11 -12   3   51.89   10.00
  11 -12  -3   45.50    7.80
 -11 -12   3   54.69    7.50
  11 -12  -3   63.19    9.10
 -10 -12   3   62.79    9.90
 -10 -12   3   35.30    8.70
  10 -12  -3   37.30    7.30
  10 -12  -3   43.30    6.90
 -10 -12   3   53.59    7.00
  10 -12  -3   44.80    6.90
  10  12  -3   41.30    6.70
  10  12  -3   43.20    6.30
  -9 -12   3   76.09   12.30
  -9 -12   3  110.39   11.30
   9 -12  -3   88.89   11.00
  -9 -12   3  112.79   14.60
   9 -12  -3   76.09   11.40
   9 -12  -3   77.39   10.70
   9  12  -3   99.39   11.00
  -8 -12   3    9.90    5.20
   8 -12  -3    2.00    3.60
  -8 -12   3   -3.40    5.40
  -8 -12   3    1.70    3.30
   8 -12  -3   -2.00    3.90
   8 -12  -3    5.00    3.80
   8  12  -3    4.90    3.10
  -7 -12   3   40.20    8.60
   7 -12  -3   26.70    5.70
  -7 -12   3   38.80    7.70
  -7 -12   3   37.30    6.00
   7 -12  -3   26.20    6.60
   7 -12  -3   37.50    6.30
   7  12  -3   42.20    6.00
  -6 -12   3   26.00    4.80
   6 -12  -3   13.30    4.40
  -6 -12   3   22.80    7.10
   6 -12  -3   20.10    5.10
   6 -12  -3   17.00    5.50
  -6 -12   3   17.10    6.70
   6  12  -3   21.20    4.40
  -5 -12   3   30.30    7.60
   5 -12  -3   38.10    7.90
   5 -12  -3   19.20    5.80
   5 -12  -3   35.80    5.90
   5 -12  -3   22.10    5.30
  -5 -12   3   32.20    7.80
  -5 -12   3   29.30    5.10
   5  12  -3   37.40    5.70
   4 -12  -3  112.99   15.60
   4 -12  -3  116.89   14.20
  -4 -12   3  143.69   16.80
  -4 -12   3  119.69   13.30
   4 -12  -3  127.19   14.40
   4  12  -3  113.09   13.60
   3 -12  -3   -4.40    6.80
  -3 -12   3    4.10    5.10
  -3 -12   3    3.50    2.90
   3 -12  -3   -4.40    4.50
   3 -12  -3    4.80    3.50
   3  12  -3    1.90    2.90
  -2 -12   3   21.00    6.20
   2 -12  -3    4.70    4.90
   2 -12  -3    9.40    5.30
  -2 -12   3    3.90    3.70
   2  12  -3    4.60    3.60
   1 -12  -3   52.59    9.10
  -1 -12   3   56.69    9.50
  -1 -12   3   34.60    7.30
   1  12  -3   51.09    7.80
   0 -12   3   14.80    5.70
   0 -12  -3   14.10    5.60
   0 -12   3   11.20    5.40
   0  12  -3   17.50    5.10
  -1 -12  -3   75.49   11.30
  -1 -12  -3   68.39   10.80
   1 -12   3   89.29   11.80
  -1 -12  -3   66.49    9.10
   1 -12   3   70.19    8.80
   1 -12   3   59.99    9.10
  -1 -12  -3   64.89   10.70
  -1  12  -3   71.09    9.20
   1  12   3   71.09    9.80
  -2 -12  -3   22.30    4.00
  -2 -12  -3   26.10    5.30
  -2 -12  -3   19.90    6.50
  -2 -12  -3    8.90    6.20
   2 -12   3   16.30    6.30
   2 -12   3   20.70    5.60
  -2  12  -3   18.40    4.20
   2  12   3   15.10    3.90
   3 -12   3  101.99   13.90
  -3 -12  -3  168.08   17.40
   3 -12   3  107.69   14.40
  -3 -12  -3  133.29   16.40
  -3 -12  -3  129.39   13.40
   3  12   3  129.39   13.80
  -3  12  -3  116.79   13.70
   4 -12   3   73.89   10.80
   4 -12   3   70.39   10.80
  -4 -12  -3   91.49   13.50
  -4 -12  -3   92.79   10.30
  -4 -12  -3  116.29   14.00
  -4  12  -3   90.29   10.50
   4  12   3   95.49   10.70
   5 -12   3  126.39   16.80
   5 -12   3  161.98   17.30
  -5 -12  -3  152.98   16.00
  -5 -12  -3  170.48   19.20
  -5 -12  -3  197.38   20.40
  -5  12  -3  134.09   16.00
   5  12   3  150.08   16.20
  -6 -12  -3    1.20    3.10
  -6 -12  -3    6.00    5.10
   6 -12   3    3.70    4.20
   6 -12   3    4.50    4.00
   6 -12   3    5.80    4.20
  -6 -12  -3   -2.10    5.00
  -6  12  -3   -0.40    3.00
   6  12   3    1.00    2.90
  -7 -12  -3   51.29    9.60
   7 -12   3   21.40    5.90
   7 -12   3   43.50    6.90
  -7 -12  -3   34.40    7.80
  -7 -12  -3   38.40    6.10
   7 -12   3   48.50    7.10
   7  12   3   33.10    5.50
  -7  12  -3   34.60    5.70
  -8 -12  -3   10.80    3.60
   8 -12   3    4.30    4.30
   8 -12   3    0.30    4.00
  -8 -12  -3    4.80    5.50
   8 -12   3    1.60    4.30
  -8 -12  -3   -1.80    5.50
   8  12   3    8.70    3.50
  -8  12  -3    5.00    3.50
  -9 -12  -3    4.70    3.60
  -9 -12  -3    7.50    6.40
   9 -12   3    7.10    4.40
   9 -12   3    4.50    4.40
   9 -12   3    8.20    4.20
   9  12   3    7.30    3.40
  10 -12   3    7.10    5.20
  10 -12   3    5.40    4.20
  10 -12   3   10.40    5.00
 -10 -12  -3    0.50    5.60
 -10 -12  -3   13.60    4.10
  10  12   3   12.00    3.70
  11 -12   3    2.40    4.30
 -11 -12  -3    3.20    3.40
  11 -12   3   -6.10    5.70
  11 -12   3   12.40    5.10
  11 -12   3    2.60    5.70
  11  12   3    6.60    3.40
  12 -12   3   31.40    6.50
 -12 -12  -3   29.80    5.60
  12 -12   3   39.70    7.00
  12 -12   3   28.30    7.50
  12  12   3   30.80    5.50
  13 -12   3   36.60    6.60
 -13 -12  -3   33.20    5.40
  13 -12   3   22.90    5.90
  13  12   3   31.40    5.40
  14 -12   3   38.50    6.20
  14 -12   3   39.30    7.50
 -14 -12  -3   27.60    5.10
  14 -12   3   36.00    6.50
  14  12   3   25.00    5.00
 -15 -12  -3   20.90    4.30
  15 -12   3   31.80    6.00
  15 -12   3   22.50    7.20
  15 -12   3   29.90    5.50
  15  12   3   24.50    4.60
  16 -12   3    4.40    3.70
 -16 -12  -3    2.90    2.60
  16 -12   3   10.80    5.50
  16 -12   3    5.80    4.30
  16  12   3    1.70    2.80
  17 -12   3    7.30    3.50
  17 -12   3   15.50    5.00
  17  12   3   15.60    3.30
  18 -12   3   13.10    4.30
  18 -12   3   19.00    3.90
  18  12   3   23.20    3.40
  17 -13  -3   18.40    4.30
  17 -13  -3   18.70    5.00
  17 -13  -3    9.20    3.60
  17  13  -3   20.30    3.60
  16 -13  -3   29.90    5.20
  16 -13  -3   27.90    5.80
  16 -13  -3   35.10    6.30
  16  13  -3   37.90    5.00
  15 -13  -3   38.10    6.40
  15 -13  -3   39.10    6.70
  15 -13  -3   50.59    7.40
  15  13  -3   50.49    6.30
  14 -13  -3   22.00    5.20
  14 -13  -3   11.30    4.20
  14 -13  -3   24.60    5.10
 -14 -13   3    8.30    3.50
  14  13  -3   14.50    3.70
  13 -13  -3   73.49    8.70
  13 -13  -3   64.89    8.40
  13 -13  -3   58.69    8.30
 -13 -13   3   39.90    7.10
  13 -13  -3   84.19    9.80
  13  13  -3   64.89    8.00
 -12 -13   3    5.30    3.20
  12 -13  -3   -2.50    4.30
  12 -13  -3    8.10    4.30
  12 -13  -3    6.10    4.30
  12  13  -3    1.40    3.00
  11 -13  -3   62.29    8.40
 -11 -13   3   41.50    6.10
  11 -13  -3   55.59    7.40
  11 -13  -3   43.00    6.80
  11  13  -3   27.60    5.80
  10 -13  -3   21.00    5.20
 -10 -13   3    8.60    3.80
  10 -13  -3   22.90    5.90
  10 -13  -3   18.40    5.00
  10  13  -3   11.80    4.00
  -9 -13   3   73.99   17.30
   9 -13  -3  101.69   12.40
   9 -13  -3   77.49   10.90
  -9 -13   3  107.29   11.20
   9 -13  -3  100.89   11.70
   9  13  -3   72.59   10.10
   8 -13  -3  127.99   14.60
  -8 -13   3  112.99   13.50
   8 -13  -3  136.29   15.20
  -8 -13   3  119.69   16.00
  -8 -13   3   85.39   15.20
   8 -13  -3  135.89   14.60
   8  13  -3  114.59   13.40
   7 -13  -3  101.79   11.30
   7 -13  -3   91.39   11.60
  -7 -13   3   73.79   12.70
   7 -13  -3   73.59   10.40
  -7 -13   3   89.19   12.70
  -7 -13   3   76.69   10.00
   7  13  -3   90.79   10.40
   6 -13  -3  247.58   28.50
  -6 -13   3  265.67   27.60
  -6 -13   3  252.07   30.00
  -6 -13   3  282.97   29.80
   6 -13  -3  275.47   28.30
   6  13  -3  307.07   27.80
  -5 -13   3    0.00    3.10
   5 -13  -3    2.20    3.60
   5 -13  -3    2.10    3.60
  -5 -13   3    2.30    4.70
   5  13  -3    5.10    3.10
   4 -13  -3  528.35   51.79
  -4 -13   3  551.84   53.19
   4 -13  -3  543.15   53.19
   4 -13  -3  468.55   51.49
  -4 -13   3  539.55   51.29
   4  13  -3  521.25   51.19
   3 -13  -3   -1.60    4.40
  -3 -13   3   -1.40    3.00
  -3 -13   3   -5.30    4.40
   3 -13  -3   -0.10    3.50
  -3  13   3    0.50    3.00
   3  13  -3    2.30    2.80
   2 -13  -3  414.76   37.90
  -2 -13   3  339.07   37.30
   2 -13  -3  339.57   35.20
  -2 -13   3  356.36   35.40
  -2 -13   3  322.57   35.80
   2 -13  -3  375.46   36.10
   2  13  -3  376.96   35.60
  -2  13   3  345.77   35.40
   1 -13  -3   13.20    3.30
  -1 -13   3    6.70    5.00
   1 -13  -3    5.20    5.40
   1 -13  -3    7.00    4.30
  -1 -13   3    9.60    3.50
  -1 -13   3    3.70    4.30
   1 -13  -3    8.00    4.10
   1  13  -3   16.60    4.00
  -1  13   3   14.70    3.50
   0 -13   3  299.57   32.70
   0 -13   3  318.57   30.80
   0 -13  -3  375.86   33.60
   0 -13  -3  301.27   30.60
   0 -13  -3  285.67   31.40
   0 -13   3  322.97   31.70
   0  13  -3  301.77   31.00
   0  13   3  292.37   30.90
   1 -13   3    5.00    5.20
   1 -13   3    4.60    4.50
  -1 -13  -3    9.70    5.60
  -1 -13  -3   12.00    3.20
  -1  13  -3   10.00    3.70
   1  13   3   11.50    3.50
   2 -13   3   33.00    7.60
   2 -13   3   33.00    6.30
  -2 -13  -3   32.80    5.50
  -2 -13  -3   52.79    9.20
   2  13   3   57.49    6.80
  -2  13  -3   38.50    5.90
   3 -13   3   23.20    5.60
  -3 -13  -3   24.70    4.50
  -3 -13  -3   24.70    6.90
  -3 -13  -3   28.40    8.20
   3 -13   3   17.00    5.30
   3  13   3   22.20    4.70
  -3  13  -3   32.60    5.10
  -4 -13  -3    1.00    5.60
   4 -13   3   13.30    4.50
   4 -13   3    9.20    4.50
  -4 -13  -3    3.10    4.90
  -4 -13  -3   13.40    3.60
   4 -13   3    9.80    4.40
  -4  13  -3    9.90    3.30
   4  13   3    4.30    2.90
  -5 -13  -3   12.90    3.60
   5 -13   3    8.60    4.30
  -5 -13  -3   19.20    6.60
   5 -13   3   11.20    4.50
  -5 -13  -3    8.50    6.30
   5 -13   3   15.00    4.60
   5  13   3   10.00    3.40
  -5  13  -3   11.20    3.70
  -6 -13  -3    6.70    3.40
   6 -13   3    4.90    3.90
  -6 -13  -3    5.60    5.20
   6 -13   3   -0.70    4.00
   6 -13   3    8.80    4.30
  -6 -13  -3   -0.50    5.50
  -6  13  -3    7.30    3.40
   6  13   3   -2.20    2.50
   7 -13   3   20.80    5.60
  -7 -13  -3   41.10    5.60
   7 -13   3   34.40    6.30
   7 -13   3   25.20    5.90
  -7 -13  -3   24.10    6.90
  -7 -13  -3   10.90    6.90
   7  13   3   34.70    5.30
  -7  13  -3   29.50    5.10
  -8 -13  -3   48.20    6.40
   8 -13   3   50.99    7.40
   8 -13   3   34.00    6.90
   8 -13   3   41.50    6.80
   8  13   3   32.80    5.90
  -8  13  -3   57.99    6.90
   9 -13   3  113.49   12.30
   9 -13   3   86.09   11.90
  -9 -13  -3  103.09   11.40
   9 -13   3   90.49   11.70
  -9  13  -3   80.09   10.70
   9  13   3  100.29   11.40
  10 -13   3  109.89   12.30
 -10 -13  -3  113.79   11.80
  10 -13   3   78.39   11.80
  10 -13   3  110.19   12.70
  10  13   3   99.89   11.90
  11 -13   3   17.60    5.20
  11 -13   3    9.70    5.00
 -11 -13  -3   22.20    4.20
  11  13   3   18.80    4.20
 -12 -13  -3   83.19    9.90
  12 -13   3   94.49   10.80
  12 -13   3   85.99   10.60
  12  13   3   73.99    9.60
  13 -13   3   15.30    5.10
  13 -13   3    6.90    3.90
  13 -13   3   -3.80    5.50
 -13 -13  -3   -1.00    2.60
  13  13   3    1.20    3.10
  14 -13   3   69.69    9.20
  14 -13   3   82.89   10.60
  14 -13   3   95.19   10.30
 -14 -13  -3   83.79    9.20
  14  13   3   63.49    8.70
  15 -13   3    0.00    3.20
  15 -13   3    5.70    4.10
  15 -13   3   -5.70    4.50
 -15 -13  -3   -1.80    2.10
  15  13   3    3.70    2.70
 -16 -13  -3   44.10    6.10
  16 -13   3   53.99    7.40
  16 -13   3   61.39    7.10
  16  13   3   60.89    6.60
 -15 -14   3   48.20    6.00
  15 -14  -3   39.80    6.80
  15 -14  -3   52.29    6.90
  15  14  -3   54.49    6.20
 -14 -14   3   21.70    4.00
  14 -14  -3   31.50    5.40
  14 -14  -3   24.20    5.10
  14  14  -3   27.40    4.40
  13 -14  -3  104.89   10.90
  13 -14  -3   61.99    9.30
 -13 -14   3   79.39    9.50
  13 -14  -3   90.99   10.80
  13  14  -3   83.59    9.50
 -12 -14   3    0.80    2.60
  12 -14  -3   -3.30    4.20
  12 -14  -3    8.80    4.00
  12 -14  -3    3.50    3.70
  12  14  -3    4.90    3.00
  11 -14  -3  161.88   17.80
  11 -14  -3  157.88   17.90
 -11 -14   3  165.48   16.80
  11 -14  -3  163.78   17.60
  11  14  -3  150.68   16.80
  10 -14  -3    1.90    4.40
  10 -14  -3    4.60    4.00
 -10 -14   3    1.30    2.70
  10 -14  -3   -0.60    3.60
  10  14  -3    1.50    3.30
   9 -14  -3   99.59   11.20
   9 -14  -3   72.19   11.10
   9 -14  -3   83.79   10.80
  -9 -14   3   91.19   10.60
   9  14  -3   91.49   10.40
  -8 -14   3    4.90    3.00
   8 -14  -3   -5.70    4.40
   8 -14  -3    2.80    3.70
   8 -14  -3    1.70    4.10
   8  14  -3    6.50    3.30
   7 -14  -3   14.60    4.40
   7 -14  -3   15.50    8.20
   7 -14  -3   14.60    4.80
  -7 -14   3   11.50    3.80
   7  14  -3   19.50    4.20
   6 -14  -3    5.30    3.90
  -6 -14   3   -0.90    3.00
   6 -14  -3    0.30    3.70
   6  14  -3   -3.10    2.70
   5 -14  -3    5.50    4.00
  -5 -14   3    2.40    3.20
   5 -14  -3    3.50    3.80
   5  14  -3    0.40    3.10
   4 -14  -3    9.30    4.30
   4 -14  -3    7.00    4.10
  -4 -14   3   11.40    3.70
   4  14  -3    2.30    3.20
  -4  14   3    9.40    3.50
   3 -14  -3   -4.30    7.40
  -3 -14   3   -3.80    2.90
  -3 -14   3   -4.90    5.00
   3 -14  -3    3.30    3.50
  -3  14   3    1.60    3.10
   3  14  -3    8.70    3.40
   2 -14  -3    6.30    5.10
  -2 -14   3    0.00    4.30
  -2 -14   3    0.50    4.70
  -2 -14   3    0.90    3.00
   2 -14  -3    5.10    3.80
  -2  14   3    2.70    3.10
   2  14  -3    0.80    3.10
  -1 -14   3   76.79    8.30
  -1 -14   3   66.59    8.70
   1 -14  -3   82.69    9.30
   1 -14  -3   56.09    7.20
   1 -14  -3   45.30    9.60
  -1  14   3   56.69    7.80
   1  14  -3   52.19    7.70
   0 -14   3   10.20    5.60
   0 -14  -3    5.90    5.60
   0 -14   3   -0.80    3.80
   0 -14  -3    1.50    2.50
   0 -14  -3    0.90    3.70
   0  14   3   -0.50    2.90
   0  14  -3    8.90    3.60
   1 -14   3   83.89   11.00
  -1 -14  -3   92.49    9.90
  -1 -14  -3   74.89   12.20
   1 -14   3   55.09   11.60
   1  14   3   90.99   10.40
  -1  14  -3   87.09   10.30
  -2 -14  -3   68.59    7.20
  -2 -14  -3   58.59   10.00
   2 -14   3   37.80    7.20
  -2  14  -3   45.60    6.70
   2  14   3   53.59    7.00
   3 -14   3  208.58   23.90
  -3 -14  -3  224.68   22.80
   3 -14   3  236.48   24.10
  -3  14  -3  239.88   23.20
   3  14   3  212.78   23.00
   4 -14   3   20.10    4.80
   4 -14   3   14.50    4.80
  -4 -14  -3   11.80    3.70
   4 -14   3   19.70    5.20
  -4  14  -3   22.30    4.40
   4  14   3   12.10    3.80
   5 -14   3  170.38   19.10
  -5 -14  -3  171.18   18.00
   5 -14   3  155.68   19.00
   5  14   3  178.68   18.20
  -5  14  -3  182.38   18.30
  -6 -14  -3    4.00    2.80
   6 -14   3   10.70    4.50
   6 -14   3    5.00    4.30
   6 -14   3    2.70    4.20
   6  14   3   -1.70    2.80
  -6  14  -3    6.60    3.30
   7 -14   3   68.99   10.80
   7 -14   3   94.79   11.30
   7 -14   3   94.39   11.30
  -7 -14  -3  101.29   10.60
   7  14   3   72.49   10.00
  -7  14  -3  112.79   10.90
   8 -14   3   23.40    5.50
   8 -14   3   17.40    5.30
   8 -14   3   18.40    5.00
  -8 -14  -3   24.30    4.30
  -8  14  -3   15.50    4.10
   8  14   3   22.40    4.30
  -9 -14  -3  100.89   11.70
   9 -14   3  114.49   13.20
   9 -14   3  104.09   12.40
  -9  14  -3  102.39   11.80
   9  14   3   98.29   12.00
 -10 -14  -3   12.50    3.40
  10 -14   3   19.70    5.10
  10 -14   3   15.60    4.80
  10  14   3   15.10    3.70
 -11 -14  -3   46.70    6.00
  11 -14   3   33.20    6.70
  11 -14   3   45.30    6.50
  11  14   3   45.80    6.00
  12 -14   3   26.10    5.40
 -12 -14  -3   16.50    3.50
  12 -14   3   20.00    4.40
  13 -14   3   -1.20    4.10
  13 -14   3   -0.10    3.10
 -13 -14  -3    2.10    2.30
  14 -14   3    7.30    3.20
 -14 -14  -3    8.70    2.50
  14  14   3    4.90    2.80
  13 -15  -3    0.40    3.20
 -13 -15   3    1.50    2.10
  13 -15  -3    1.80    3.50
  13 -15  -3   -1.80    2.70
  13  15  -3   -1.50    2.30
  12 -15  -3    1.10    3.30
  12 -15  -3    8.20    3.80
 -12 -15   3    9.00    2.70
  12 -15  -3    4.90    3.60
  12  15  -3    7.40    2.90
  11 -15  -3   10.00    3.90
 -11 -15   3   13.10    3.20
  11 -15  -3   14.10    4.10
  11 -15  -3   12.80    4.10
  10 -15  -3   -0.90    3.40
  10 -15  -3    8.20    3.70
  10 -15  -3    0.40    3.70
 -10 -15   3   -1.20    2.40
   9 -15  -3   32.30    6.30
  -9 -15   3   51.39    6.10
   9 -15  -3   51.09    6.90
   9  15  -3   43.10    6.10
  -8 -15   3    2.80    2.80
   8 -15  -3    8.80    3.80
   8 -15  -3    6.60    3.90
   8  15  -3    7.60    3.30
  -7 -15   3   29.90    5.10
   7 -15  -3   31.50    5.80
   7 -15  -3   30.50    5.80
   7  15  -3   34.90    5.50
   6 -15  -3   14.20    4.90
   6 -15  -3   13.30    4.40
  -6 -15   3   16.70    3.90
   6  15  -3   20.10    4.20
   5 -15  -3   10.40    4.30
  -5 -15   3   12.90    3.60
   5 -15  -3    6.20    3.90
   5  15  -3   10.20    3.60
   4 -15  -3   10.00    4.40
  -4 -15   3    9.60    3.50
   4  15  -3    7.50    3.40
  -4  15   3   11.80    3.50
   3 -15  -3   16.40    5.20
  -3 -15   3   21.20    4.10
  -3  15   3   18.10    4.10
   3  15  -3   23.10    4.50
   2 -15  -3   -0.90    4.10
  -2  15   3    3.90    3.00
   2  15  -3   -3.40    2.90
   1 -15  -3   10.30    4.70
  -1  15   3   18.00    3.90
   1  15  -3    8.40    3.70
   0 -15  -3   49.90    8.00
   0  15   3   49.80    7.10
   0  15  -3   69.39    7.90
  -1 -15  -3    7.20    2.70
   1  15   3    9.30    3.20
  -1  15  -3    3.00    3.20
   2 -15   3    0.80    4.10
  -2 -15  -3    5.40    2.70
   2  15   3    3.10    3.00
  -2  15  -3    3.20    3.00
   3 -15   3    9.80    4.50
  -3 -15  -3    4.50    2.80
  -3  15  -3    6.80    3.40
   3  15   3    7.30    3.30
   4 -15   3   -2.20    4.20
  -4 -15  -3    4.50    2.80
   4 -15   3    2.10    4.20
   4  15   3    1.80    2.80
  -4  15  -3    5.50    3.30
   5 -15   3   -1.50    3.70
  -5 -15  -3    0.30    2.60
   5 -15   3    0.60    4.10
   5 -15   3   -0.70    4.00
  -5  15  -3   -0.30    2.70
   5  15   3    2.00    2.70
   6 -15   3   10.80    4.30
   6 -15   3   -0.30    3.70
  -6 -15  -3   -0.60    2.40
   6  15   3    0.70    2.60
  -6  15  -3   -3.80    2.70
  -7 -15  -3    2.20    2.50
   7 -15   3    3.70    4.00
   7 -15   3   -0.50    3.50
   7  15   3    1.00    2.80
  -7  15  -3   -0.80    2.80
   8 -15   3    4.00    3.60
   8 -15   3   -1.70    3.80
  -8 -15  -3    2.10    2.40
  -8  15  -3   -0.90    2.90
   8  15   3   -3.60    2.40
   9 -15   3   12.80    3.90
   9 -15   3    7.90    4.30
  -9 -15  -3   10.20    2.80
  -9  15  -3    9.30    3.40
   9  15   3   10.80    3.20
 -10 -15  -3    1.80    2.30
  10 -15   3    5.80    4.00
  10 -15   3   -1.70    2.80
  10  15   3    0.30    2.40
 -11 -15  -3   19.30    3.30
  11 -15   3   12.60    3.60
  11 -15   3   14.20    4.30
  11  15   3   13.60    3.30
  12 -15   3    5.40    3.90
  12 -15   3    2.20    2.70
 -12 -15  -3    2.20    2.30
 -10 -16   3   10.80    2.70
  10 -16  -3   15.30    3.60
  10 -16  -3   12.30    3.60
  -9 -16   3   47.70    5.90
   9 -16  -3   50.89    6.60
   9 -16  -3   43.20    6.50
   9  16  -3   41.60    5.70
   8 -16  -3    9.20    3.80
   8 -16  -3   -1.20    3.30
  -8 -16   3    6.10    2.60
   8  16  -3    9.20    2.90
   7 -16  -3   18.40    4.80
   7 -16  -3   29.30    5.20
  -7 -16   3   29.20    4.40
   7  16  -3   30.30    4.40
   6 -16  -3    2.30    3.70
   6 -16  -3   -4.80    3.30
   6  16  -3    1.70    2.50
   5 -16  -3    9.70    4.10
   5  16  -3    5.30    2.90
   4 -16  -3    1.80    3.70
  -4  16   3    0.30    2.40
   4  16  -3    3.40    2.70
   3 -16  -3    6.40    4.00
  -3  16   3    2.50    2.70
   3  16  -3    2.80    2.70
   2 -16  -3    6.00    4.10
   2  16  -3    2.10    2.70
  -2  16   3   -0.60    2.60
   1 -16  -3    8.20    4.40
   1  16  -3   13.00    3.40
  -1  16   3   13.40    3.50
   0 -16  -3    7.40    4.40
   0  16  -3    6.90    3.00
   0  16   3    2.50    2.80
  -1  16  -3   23.90    4.30
   1  16   3   23.40    4.30
  -2  16  -3   28.70    4.40
   2  16   3   18.70    3.90
  -3 -16  -3   40.70    4.90
   3  16   3   31.10    4.90
  -3  16  -3   33.10    5.20
  -4 -16  -3    7.70    2.60
  -4  16  -3    2.50    2.70
   4  16   3    4.60    2.70
   5 -16   3   36.80    7.60
  -5 -16  -3   59.89    6.50
   5  16   3   48.50    6.60
  -5  16  -3   57.59    6.80
   6 -16   3    2.50    3.60
  -6 -16  -3    8.10    2.80
   6  16   3    5.30    2.80
  -6  16  -3    9.00    3.20
  -7 -16  -3   38.80    5.20
   7 -16   3   35.80    5.90
  -7  16  -3   42.20    5.60
   7  16   3   43.50    5.60
  -8 -16  -3   12.60    2.80
   8 -16   3    5.70    3.50
   8 -16   3    9.40    3.70
  -8  16  -3    2.00    2.80
   8  16   3    8.50    2.90
  -9 -16  -3   13.10    3.00
   9 -16   3   18.00    4.10
   9 -16   3   11.10    3.60
   9  16   3   16.80    3.10
   6  17  -3   55.59    6.50
   5 -17  -3   -4.90    3.40
   5  17  -3    5.00    2.40
   4 -17  -3  119.49   12.70
  -4  17   3  105.19   11.70
   4  17  -3  116.09   11.90
  -3  17   3    1.10    2.10
   3  17  -3    2.40    2.30
  -2  17   3  195.48   20.10
   2  17  -3  206.78   20.20
   1  17  -3    2.60    2.40
  -1  17   3    3.90    2.40
   0  17  -3  126.99   13.40
   0  17   3  127.89   13.30
   1  17   3   -1.20    2.10
  -1  17  -3   -1.40    2.20
  -2  17  -3   64.19    7.40
   2  17   3   63.39    7.40
   3  17   3    3.40    2.30
  -3  17  -3    1.00    2.70
  -4  17  -3   -2.50    2.30
   4  17   3    2.70    2.20
  -5  17  -3    4.50    2.70
   5  17   3    5.30    2.30
  26   0  -4    0.50    3.00
  25   0  -4   54.89    7.00
  25   0  -4   28.90    6.60
  24   0  -4    2.60    4.20
  24   0  -4    4.80    4.90
  23   0  -4  154.98   18.50
  23   0  -4  166.18   18.20
  22   0  -4   81.79   10.10
  22   0  -4   50.69    8.80
  21   0  -4   90.19   12.20
 -21   0   4  101.39   14.10
  21   0  -4   92.79   12.70
  20   0  -4  163.48   17.50
  20   0  -4  143.69   16.70
 -20   0   4  116.69   17.30
  19   0  -4    2.50    4.70
  19   0  -4    1.30    5.00
 -19   0   4   -1.90    5.50
 -18   0   4   17.20    5.80
 -17   0   4   25.30    7.20
 -17   0   4    9.60    5.00
 -16   0   4   72.59   12.40
 -16   0   4   72.89   10.20
 -15   0   4    5.10    3.10
 -15   0   4   -2.00    4.50
 -14   0   4  201.38   21.60
 -14   0   4  181.88   20.20
 -13   0   4   33.20    5.30
 -13   0   4   29.80    6.40
 -12   0   4  548.85   54.19
 -12   0   4  559.34   55.29
 -11   0   4   88.69   11.50
 -10   0   4  240.38   24.90
  -9   0   4  458.85   45.50
  -8   0   4   41.40    6.30
  -7   0   4  915.91   84.09
  -7   0   4  824.72   83.39
  -6   0   4 1158.98  111.29
  -5   0   4   26.00    3.70
  -4   0   4  149.79   15.10
  -3   0   4  870.11   84.89
  -3   0   4  892.51   84.49
  -2   0   4  818.32   81.09
  -2   0   4  863.21   80.69
  -1   0   4   -0.80    1.70
  -1   0   4   -0.60    1.00
   0   0   4 9941.30  952.10
   0   0   4 9999.00  951.90
   1   0   4   67.69    7.80
   1   0   4   71.79    7.70
   2   0   4 1169.88  114.49
   2   0   4 1210.98  114.39
   3   0   4   80.09    8.50
   3   0   4   77.89    8.90
   4   0   4  207.48   21.20
   4   0   4  228.08   21.90
   5   0   4 1736.93  173.58
   5   0   4 1962.40  174.38
  -5   0  -4 1755.52  174.18
   6   0   4    5.90    1.80
  -6   0  -4   10.80    3.20
   6   0   4    6.70    3.30
  -7   0  -4  129.69   15.40
   7   0   4  155.18   15.80
  -8   0  -4   73.19    9.70
  -8   0  -4   74.79    9.00
   8   0   4   76.09   10.20
  -9   0  -4  376.46   34.80
   9   0   4  327.47   35.50
  -9   0  -4  336.67   35.50
 -10   0  -4   63.49    8.30
 -10   0  -4   64.79    9.60
  10   0   4   66.99    9.90
 -11   0  -4   48.00    6.90
 -11   0  -4   40.80    8.30
  11   0   4   45.80    8.00
  12   0   4   75.29   11.40
 -12   0  -4   74.59   11.40
 -12   0  -4   84.99   10.40
 -13   0  -4  125.49   18.80
 -13   0  -4  102.79   13.40
 -14   0  -4   75.49   10.60
 -15   0  -4  120.79   15.50
 -16   0  -4  235.28   25.90
  17   0   4    1.40    6.00
 -17   0  -4    4.20    6.00
 -17   0  -4    0.40    3.80
  17   0   4    2.10    4.00
  17   0   4    4.90    3.10
 -18   0  -4  110.99   13.50
 -18   0  -4  137.59   15.80
  18   0   4  116.19   14.10
  18   0   4  106.59   12.80
  18   0   4  126.49   15.40
 -19   0  -4    5.00    6.30
 -19   0  -4    2.60    3.50
  19   0   4    2.90    4.60
  19   0   4    5.20    3.30
  20   0   4   79.69   10.60
 -20   0  -4   82.79   10.20
 -21   0  -4   37.20    6.20
  21   0   4   41.00    7.10
  22   0   4   16.90    4.90
 -22   0  -4   14.10    4.20
  23   0   4   95.79   10.70
 -23   0  -4   76.59    9.60
 -24   0  -4   22.20    4.00
  24   0   4   29.40    5.00
  26  -1  -4    2.00    4.60
  26  -1  -4   13.80    3.80
  26   1  -4    4.20    3.30
  25  -1  -4   44.70    7.10
  25  -1  -4   44.50    6.90
  25   1  -4   43.90    6.70
  24  -1  -4   22.90    5.60
  24  -1  -4    1.40    4.10
  24   1  -4    3.80    8.10
  24   1  -4    7.80    4.40
  23  -1  -4   50.09    7.90
  23  -1  -4   37.10    7.90
  23   1  -4   49.40    7.90
  23   1  -4   39.70    8.10
  22  -1  -4    0.70    4.50
  22  -1  -4    1.80    5.50
  22   1  -4   -4.20    4.30
  22   1  -4    1.40    5.70
  21  -1  -4   27.50    7.10
  21  -1  -4   20.40    6.10
 -21  -1   4   26.40    7.70
  21   1  -4   33.50    6.70
  21   1  -4   25.30    7.00
 -20  -1   4   78.79   11.90
  20  -1  -4   73.29   10.50
  20  -1  -4   93.79   11.50
  20   1  -4   66.79   10.80
  20   1  -4   74.69   10.50
 -20   1   4   79.89   12.10
 -19  -1   4   23.40    7.40
  19  -1  -4   16.60    5.60
  19  -1  -4   21.40    6.50
 -19  -1   4   32.00   11.50
  19   1  -4   15.60    6.70
 -19   1   4   34.00    7.80
  19   1  -4   25.40    6.20
 -18  -1   4   46.20   12.10
 -18  -1   4   86.49   11.30
 -18   1   4   94.99   12.20
 -17  -1   4    2.40    4.10
 -17  -1   4   10.50    6.40
 -17   1   4    8.20    4.70
 -16  -1   4  168.98   18.30
 -16  -1   4  147.59   20.20
 -16   1   4  166.78   18.30
 -15  -1   4    5.40    3.20
 -15  -1   4    5.00    5.20
 -15   1   4    3.40    3.40
 -15   1   4    2.50    5.20
 -14  -1   4   74.69   11.80
 -14  -1   4   74.19   10.10
 -14   1   4  104.99   13.00
 -14   1   4   79.89   10.40
 -13  -1   4   57.29    9.10
 -13  -1   4   49.30    6.90
 -13   1   4   40.30    6.30
 -13   1   4   40.80    7.90
 -12  -1   4   84.79   10.00
 -12  -1   4   89.39   11.80
 -12   1   4   82.49   11.40
 -12   1   4   90.59   10.20
 -11  -1   4  196.88   21.80
 -11  -1   4  216.68   22.90
 -11   1   4  237.18   22.80
 -10  -1   4   62.49    8.50
 -10   1   4   57.79    8.10
  -9  -1   4 1118.49  107.19
  -9   1   4 1091.69  106.99
  -8  -1   4   25.70    4.90
  -8   1   4   21.00    3.40
  -8   1   4   26.60    4.70
  -7  -1   4  439.46   43.60
  -7  -1   4  445.36   42.70
  -7   1   4  438.16   42.90
  -6  -1   4    4.40    1.90
  -6  -1   4    8.70    2.90
  -6   1   4    9.40    2.30
  -5  -1   4    5.60    1.90
  -5   1   4    7.70    2.10
  -4  -1   4   13.00    2.70
  -4   1   4   11.10    2.50
  -4   1   4   14.20    2.30
  -3  -1   4  650.13   62.19
  -3   1   4  646.64   61.99
  -3   1   4  636.44   62.19
  -2  -1   4   55.79    6.10
  -2   1   4   44.20    6.00
  -2   1   4   54.09    5.60
  -1  -1   4   31.60    3.60
  -1  -1   4   33.10    4.50
  -1   1   4   27.10    4.30
  -1   1   4   40.40    4.20
   0  -1   4    4.00    1.40
   0  -1   4    5.70    2.10
   0   1   4    0.70    1.80
   0   1   4    2.60    1.80
   1  -1   4   79.39    8.50
   1  -1   4   79.69    8.40
   1   1   4   78.99    8.60
   1   1   4   78.59    8.50
   2  -1   4   60.09    6.60
   2  -1   4   62.79    7.00
   2   1   4   54.39    6.70
   2   1   4   58.59    7.00
   3  -1   4   82.09    9.00
   3  -1   4   85.69    9.40
   3   1   4   85.09    9.70
   3   1   4   84.69    8.90
  -4  -1  -4   70.49    8.10
   4  -1   4   66.69    8.00
   4  -1   4   58.99    7.00
   4   1   4   55.69    8.00
   4   1   4   67.29    7.10
   5  -1   4  336.17   31.00
  -5  -1  -4  313.57   30.90
   5  -1   4  295.37   30.10
   5   1   4  330.17   31.10
   5   1   4  287.47   30.10
   6  -1   4  175.98   17.00
  -6  -1  -4  170.78   17.10
   6  -1   4  147.49   15.80
  -6   1  -4  140.49   16.40
   6   1   4  172.18   17.00
   7  -1   4  690.53   61.49
  -7  -1  -4  619.94   61.39
  -7   1  -4  548.65   60.89
   7   1   4  659.73   61.39
   8  -1   4    7.20    3.90
  -8  -1  -4    0.90    2.60
  -8  -1  -4    0.40    3.20
   8   1   4    5.50    3.70
  -8   1  -4    5.10    3.30
  -8   1  -4   10.10    3.50
   9  -1   4  442.76   45.20
  -9  -1  -4  474.95   44.40
  -9  -1  -4  450.75   45.30
  -9   1  -4  432.06   44.30
  -9   1  -4  429.96   44.90
   9   1   4  477.75   45.40
 -10  -1  -4    5.90    3.20
 -10  -1  -4   -0.20    3.80
  10  -1   4    1.30    3.40
 -10   1  -4    2.10    3.10
 -10   1  -4    1.30    5.40
  10   1   4    7.70    3.60
 -11  -1  -4  419.56   40.70
 -11  -1  -4  433.46   42.10
 -11   1  -4  412.26   40.60
  11   1   4  362.26   41.30
 -12  -1  -4   75.09   10.20
 -12  -1  -4   67.49   11.30
 -12   1  -4   83.29   10.20
  12   1   4   70.49   11.40
 -13  -1  -4  101.79   14.70
 -13  -1  -4   88.59   12.30
 -13   1  -4   99.99   12.40
 -14  -1  -4  154.38   17.00
 -14  -1  -4  141.09   19.20
 -14   1  -4  142.69   17.20
 -15  -1  -4   41.70    7.80
 -15  -1  -4   35.00    9.80
 -15   1  -4   39.40    7.60
 -16  -1  -4  210.78   24.10
 -16   1  -4  221.88   24.20
 -17  -1  -4   20.10    4.60
  17  -1   4   25.70    5.40
  17  -1   4    9.80    3.80
  17  -1   4   25.90    7.90
 -17  -1  -4   15.50    6.60
  17   1   4   10.90    4.00
  17   1   4   11.90    5.20
 -17   1  -4   25.40    7.00
 -17   1  -4   12.00    4.30
  17   1   4   18.20    6.20
  18  -1   4   22.00    4.40
 -18  -1  -4   24.40    5.20
  18  -1   4   29.40    5.80
  18  -1   4   33.20    8.40
 -18  -1  -4   19.80    7.10
 -18   1  -4   22.40    5.30
  18   1   4   28.40    4.80
 -18   1  -4   23.10    7.90
  18   1   4   20.40    5.90
 -19  -1  -4   12.20    6.50
  19  -1   4   12.90    5.10
 -19  -1  -4    7.40    3.90
  19  -1   4   13.10    6.90
 -19   1  -4   12.30    4.10
  19   1   4    8.00    3.60
  19   1   4   14.90    5.30
 -20  -1  -4   22.50    5.30
  20  -1   4   30.70    6.40
  20   1   4   33.40    4.80
  20   1   4   32.10    6.70
 -20   1  -4   27.80    5.60
  21  -1   4   25.00    5.80
 -21  -1  -4   34.00    5.50
  21   1   4   29.30    6.40
 -21   1  -4   19.10    5.10
  22  -1   4   28.10    5.70
 -22  -1  -4   23.40    4.70
 -22   1  -4   14.60    4.40
 -23  -1  -4    4.40    3.00
  23  -1   4    1.20    4.00
 -23   1  -4   -0.10    3.00
 -24  -1  -4    0.50    2.30
  24  -1   4    1.80    3.60
 -24   1  -4    0.00    2.50
  26  -2  -4    2.10    3.80
  26  -2  -4   10.20    3.50
  25  -2  -4   -2.70    3.30
  25  -2  -4   -3.90    4.30
  24  -2  -4   26.90    5.70
  24  -2  -4    8.60    4.40
  23  -2  -4   13.10    5.40
  23  -2  -4    0.30    4.30
  23   2  -4    2.10    4.60
  22  -2  -4   10.60    5.50
  22  -2  -4    3.90    4.90
  22   2  -4   10.40    5.30
  22   2  -4    8.70    6.30
 -21  -2   4    1.30    5.90
  21  -2  -4    5.20    5.20
  21  -2  -4    1.70    4.40
  21   2  -4    0.60    4.80
  21   2  -4   -2.10    5.60
 -20  -2   4   -1.00    5.40
  20  -2  -4   -3.60    4.10
  20  -2  -4    4.90    5.00
  20   2  -4   -5.90    5.40
  20   2  -4    3.80    4.70
  19  -2  -4    5.20    4.80
 -19  -2   4    4.90    5.20
  19  -2  -4    6.10    4.30
  19   2  -4   -5.10    5.50
  19   2  -4   -3.00    5.00
 -18  -2   4   -7.10    6.30
 -18  -2   4    1.60    4.70
 -17  -2   4   -3.90    5.60
 -17  -2   4    4.70    4.20
 -17   2   4    5.10    4.50
 -16  -2   4    6.50    5.60
 -16  -2   4   10.90    4.30
 -16   2   4    2.60    4.20
 -15  -2   4    4.80    4.80
 -15  -2   4    6.10    3.30
 -15   2   4    4.80    3.80
 -14  -2   4    5.30    3.20
 -14  -2   4    7.70    4.60
 -14   2   4    6.20    3.20
 -13  -2   4    2.20    2.70
 -13  -2   4    3.40    3.90
 -13   2   4    1.70    2.80
 -12  -2   4   -0.10    2.30
 -12  -2   4    4.90    3.00
 -12  -2   4   -4.70    3.20
 -12   2   4    2.60    3.20
 -12   2   4    3.80    2.60
 -11  -2   4   18.00    5.20
 -11  -2   4   17.00    3.90
 -11  -2   4   23.10    4.00
 -11   2   4   21.00    4.60
 -10  -2   4    6.30    3.10
 -10  -2   4    6.60    3.50
 -10   2   4    3.80    2.70
  -9  -2   4   93.69   11.40
  -9   2   4   86.19   10.30
  -8  -2   4    2.30    2.60
   8   2  -4    0.60    1.70
  -8   2   4    0.30    1.80
  -8   2   4   -2.30    1.80
  -7  -2   4   63.79    6.80
  -7  -2   4   61.19    8.30
   7   2  -4   61.89    6.80
  -7   2   4   62.99    7.30
  -6  -2   4   13.60    2.40
  -6  -2   4   10.30    3.10
  -6   2   4   15.90    2.90
   6   2  -4   11.30    2.10
  -5  -2   4   53.89    7.30
  -5  -2   4   62.19    6.70
   5   2  -4   59.69    6.10
  -4  -2   4    3.10    1.90
  -4   2   4    2.60    1.60
   4   2  -4    3.90    1.10
  -3  -2   4   10.70    2.40
   3   2  -4   10.70    1.40
  -3   2   4   11.80    2.30
  -2  -2   4    1.40    1.80
   2   2  -4    0.60    0.80
  -2   2   4    0.90    1.60
  -1  -2   4   14.90    2.80
  -1   2   4   11.60    2.50
   0  -2   4    7.20    2.30
   0   2   4    5.10    2.10
   1  -2   4    5.60    2.30
   1   2   4    9.90    2.40
   1   2   4    9.50    2.60
   2  -2   4    6.80    2.20
   2   2   4    4.80    2.60
   2   2   4    4.30    2.10
   3  -2   4   41.20    5.30
  -3  -2  -4   46.50    6.20
   3   2   4   34.00    4.90
   3   2   4   43.00    6.00
  -4  -2  -4   97.09   11.20
   4  -2   4  106.29   10.50
   4   2   4   95.39   11.40
   4   2   4   94.69   10.30
  -5  -2  -4   18.30    4.20
   5  -2   4   17.40    3.20
   5   2   4   21.80    4.80
   5   2   4   18.90    3.10
   6  -2   4    7.80    2.20
  -6  -2  -4    1.10    2.80
   6   2   4    2.20    3.50
  -7  -2  -4   67.29    7.80
  -7  -2  -4   55.79    8.80
   7   2   4   61.79    8.80
  -8  -2  -4    2.50    3.40
  -8  -2  -4    9.90    3.20
   8   2   4   10.00    4.00
  -9  -2  -4    8.40    3.30
  -9  -2  -4    6.70    3.90
  -9   2  -4    3.80    2.90
   9   2   4    6.70    4.00
 -10  -2  -4    4.80    4.10
 -10  -2  -4    6.90    3.10
  10   2   4    7.80    4.20
 -10   2  -4    4.20    3.30
 -11  -2  -4   96.09   12.20
 -11  -2  -4  117.99   14.80
  11   2   4   89.49   13.40
 -11   2  -4  105.09   11.80
 -12  -2  -4   13.30    6.20
 -12  -2  -4   14.30    4.70
  12   2   4   14.20    5.30
 -12   2  -4   13.60    4.40
 -13  -2  -4   16.30    6.20
 -13  -2  -4    5.30    4.10
 -13   2  -4   12.90    4.60
 -14  -2  -4    4.80    4.70
 -14  -2  -4   -2.60    5.80
 -14   2  -4   -6.00    4.60
 -15  -2  -4   20.90    6.00
 -15  -2  -4   20.30    9.30
 -16  -2  -4   -2.50    4.90
 -16  -2  -4   -0.10    7.70
  17  -2   4   -2.60    6.30
  17  -2   4   -6.20    3.00
  17  -2   4    5.60    4.20
 -17  -2  -4    6.60    9.70
 -17  -2  -4    5.10    4.00
 -17  -2  -4    1.40    5.30
 -17   2  -4   -0.90    3.50
  17   2   4   -0.80    3.10
  18  -2   4   -1.90    6.60
 -18  -2  -4   -0.10    3.50
  18  -2   4    6.60    4.30
 -18  -2  -4    0.80    5.40
 -18   2  -4    5.50    3.80
  18   2   4   -4.10    3.00
  19  -2   4    7.30    4.60
 -19  -2  -4    1.70    5.70
 -19  -2  -4   -0.60    3.50
  19  -2   4    4.60    6.50
 -19   2  -4   -0.50    3.70
  19   2   4   -0.30    3.00
  20  -2   4    5.40    6.20
  20  -2   4    0.60    4.30
 -20  -2  -4    3.50    3.80
  20   2   4    2.40    2.90
 -20   2  -4    3.60    3.70
  21  -2   4    2.00    4.10
 -21  -2  -4    1.00    3.50
 -21   2  -4    2.00    3.50
  21   2   4    3.10    2.60
 -22  -2  -4    0.00    3.10
  22  -2   4    1.90    4.10
 -22   2  -4    2.10    3.10
 -23  -2  -4    1.10    2.80
  23  -2   4    4.60    3.70
 -23   2  -4    4.40    3.10
  24  -2   4   -1.30    3.50
 -24  -2  -4    0.80    2.30
  26  -3  -4    0.30    4.30
  26  -3  -4   21.00    3.90
  25  -3  -4   17.00    4.60
  25  -3  -4   22.40    5.10
  24  -3  -4    6.20    4.10
  24  -3  -4    3.80    4.70
  23  -3  -4  101.49   12.70
  23  -3  -4  102.09   12.60
  22  -3  -4   73.99    9.90
  22  -3  -4   54.89    9.50
  21  -3  -4  103.39   14.00
  21  -3  -4  136.59   15.00
 -21  -3   4  115.79   16.10
 -20  -3   4  116.29   13.70
  20  -3  -4   80.29   11.10
 -20  -3   4   84.99   10.30
  20  -3  -4   81.19   11.30
  19  -3  -4   57.99    9.10
  19  -3  -4   71.49    9.20
 -19  -3   4   55.59    8.40
 -19  -3   4   45.70    9.40
  19   3  -4   67.59   12.90
  18  -3  -4  167.88   17.40
 -18  -3   4  169.58   17.90
  18  -3  -4  130.59   16.70
 -18  -3   4  151.78   20.90
  18   3  -4  128.79   19.10
 -17  -3   4    7.20    4.20
 -17  -3   4   10.80    7.40
 -16  -3   4   51.89    8.20
 -16  -3   4   52.59   10.30
 -15  -3   4    6.00    3.60
 -15  -3   4    5.20    5.60
 -14  -3   4   28.80    7.20
 -14  -3   4   17.50    4.20
 -13  -3   4  105.49   13.80
 -13  -3   4   87.89   11.40
 -13  -3   4   86.49   11.00
 -12  -3   4  154.68   17.00
 -12  -3   4  128.69   13.90
 -12  -3   4  114.69   14.20
 -11  -3   4  631.54   61.89
 -11  -3   4  610.64   60.89
 -11  -3   4  622.54   60.59
 -10  -3   4   21.70    5.10
 -10  -3   4   22.10    4.50
  -9  -3   4  701.33   66.69
  -9  -3   4  663.13   67.29
  -8  -3   4   43.40    6.80
  -8  -3   4   46.20    7.00
  -7  -3   4  162.58   16.80
  -7  -3   4  174.98   17.90
  -6  -3   4  212.78   21.70
  -6  -3   4  230.38   22.60
   6   3  -4  217.58   21.60
  -5  -3   4  260.77   26.40
  -5  -3   4  280.27   27.00
   5   3  -4  254.77   26.10
  -5   3   4  281.77   26.70
  -4  -3   4   38.60    5.00
  -4  -3   4   39.20    5.50
   4   3  -4   37.10    4.40
  -4   3   4   37.70    5.20
  -3  -3   4  232.08   23.00
  -3   3   4  235.68   23.10
   3   3  -4  227.28   22.50
  -2  -3   4   67.29    7.70
   2   3  -4   66.79    7.00
  -2   3   4   66.99    7.80
  -1  -3   4   54.49    7.20
   1   3  -4   67.09    6.60
  -1   3   4   55.99    7.20
   0  -3   4    0.10    2.10
   0   3   4    0.10    1.90
  -1  -3  -4  170.58   18.60
   1  -3   4  184.18   18.30
   1   3   4  186.38   18.40
   2  -3   4    3.70    2.20
  -2  -3  -4    2.30    2.60
   2   3   4    3.60    2.70
  -3  -3  -4   28.20    4.70
   3  -3   4   25.00    4.10
   3   3   4   25.00    4.70
   4  -3   4    1.70    2.10
  -4  -3  -4    1.80    3.10
   4   3   4   -4.40    2.60
   4   3   4    0.00    1.70
   5  -3   4  256.97   24.50
  -5  -3  -4  249.18   25.10
   5   3   4  250.07   25.10
   5   3   4  225.68   24.10
  -6  -3  -4    1.80    3.00
   6  -3   4   -0.70    2.00
   6   3   4   -1.60    3.20
  -7  -3  -4  339.27   35.90
  -7  -3  -4  328.07   34.80
   7   3   4  411.66   36.20
  -8  -3  -4   19.40    3.90
  -8  -3  -4   16.00    4.90
  -8  -3  -4   17.90    4.10
   8   3   4   21.20    5.30
  -9  -3  -4  759.32   73.19
  -9  -3  -4  759.72   74.39
   9   3   4  733.93   74.09
 -10  -3  -4   61.49    8.30
 -10  -3  -4   57.49    9.80
  10   3   4   65.29    9.80
 -11  -3  -4  399.36   38.60
 -11  -3  -4  349.87   36.70
  11   3   4  351.26   37.90
 -12  -3  -4   11.60    6.30
 -12  -3  -4   23.10    5.30
  12   3   4   16.30    5.40
 -13  -3  -4  523.45   52.69
 -13  -3  -4  536.25   54.69
 -14  -3  -4   75.59   13.60
 -14  -3  -4   98.49   12.30
 -15  -3  -4   58.89    9.10
 -15  -3  -4   38.40   10.60
 -16  -3  -4   53.39    9.40
 -16  -3  -4   40.80   11.20
 -17  -3  -4    2.70    3.70
 -17  -3  -4    0.00    5.30
  17  -3   4    7.20    4.40
  17   3   4    2.70    3.30
 -18  -3  -4   91.89   12.40
 -18  -3  -4   72.79    9.40
  18  -3   4   61.19    9.30
  18  -3   4   77.29   11.50
 -18   3  -4   69.69    9.00
  18   3   4   65.79    8.70
 -19  -3  -4   16.60    6.30
  19  -3   4   17.70    7.80
  19  -3   4   32.40    6.40
 -19  -3  -4   18.70    5.30
 -19   3  -4   23.30    5.20
  19   3   4   31.40    4.90
  20  -3   4  196.38   21.50
  20  -3   4  218.68   23.00
 -20  -3  -4  212.58   21.00
  20   3   4  185.58   20.30
 -20   3  -4  186.78   20.70
  21  -3   4   14.70    6.60
  21  -3   4   20.10    5.10
 -21  -3  -4   16.30    4.50
  21   3   4   20.60    3.80
 -21   3  -4   25.50    4.90
 -22  -3  -4   45.30    6.10
  22  -3   4   39.50    6.70
  22   3   4   42.80    5.40
 -23  -3  -4   26.90    4.40
  23  -3   4   25.20    5.20
  24  -3   4   13.50    4.10
  25  -4  -4  104.19   11.50
  25  -4  -4   92.59   11.40
  24  -4  -4    3.00    4.40
  24  -4  -4    8.00    3.90
  23  -4  -4  176.28   19.70
  23  -4  -4  189.88   20.10
  22  -4  -4   34.70    6.50
  22  -4  -4   40.20    7.40
  21  -4  -4  173.98   20.30
  21  -4  -4  199.98   21.10
  20  -4  -4  201.08   21.40
  20  -4  -4  184.18   21.00
  19  -4  -4   26.90    5.90
 -19  -4   4   33.70    7.30
  19  -4  -4   27.10    5.80
  19   4  -4   28.60    4.50
 -18  -4   4  124.79   14.10
  18  -4  -4   96.69   15.80
  18  -4  -4  141.69   15.00
 -18  -4   4  135.39   16.10
  18  -4  -4  135.09   14.80
 -18  -4   4  121.59   23.60
  18   4  -4  120.99   13.30
 -17  -4   4   18.50    9.20
 -17  -4   4   23.70    6.00
 -16  -4   4  158.98   22.50
 -16  -4   4  164.28   18.30
 -15  -4   4    4.30    5.40
 -15  -4   4    0.20    3.20
 -14  -4   4  699.53   64.29
 -14  -4   4  565.04   62.09
 -14  -4   4  649.04   62.09
 -13  -4   4    5.70    3.70
 -13  -4   4    3.10    2.90
 -13  -4   4    2.20    4.90
 -12  -4   4  567.24   54.39
 -12  -4   4  528.05   52.69
 -12  -4   4  518.45   52.99
 -11  -4   4  150.68   17.10
 -11  -4   4  116.49   13.90
 -11  -4   4  133.39   14.70
 -10  -4   4  158.48   18.00
 -10  -4   4  162.58   17.10
 -10  -4   4  153.58   16.50
  -9  -4   4  145.09   16.30
  -9  -4   4  172.08   16.80
  -9  -4   4  154.58   16.20
  -9  -4   4  154.38   17.30
  -8  -4   4    6.60    3.00
  -8  -4   4    8.00    3.80
  -7  -4   4    3.30    2.80
  -7  -4   4    7.90    2.90
  -7  -4   4    8.00    2.40
  -7   4   4   13.80    3.70
  -6  -4   4  150.88   16.10
  -6  -4   4  148.69   15.50
  -6   4   4  151.08   16.00
  -5  -4   4    5.20    2.30
  -5  -4   4    6.60    2.90
  -5   4   4    3.80    2.50
   5   4  -4    3.20    1.90
  -4  -4   4  612.04   56.79
  -4  -4   4  565.54   56.89
  -4   4   4  605.94   56.99
   4   4  -4  557.74   56.29
  -3  -4   4   23.30    4.00
  -3  -4   4   24.20    4.40
  -3   4   4   22.40    4.20
   3   4  -4   23.00    3.40
  -2  -4   4  324.47   31.60
   2   4  -4  304.27   31.20
  -2   4   4  334.77   31.80
  -1  -4   4    3.40    2.40
   1   4  -4    4.30    1.90
  -1   4   4    3.20    2.50
   0  -4  -4 1448.96  145.99
   0  -4   4 1558.24  146.09
   0   4   4 1550.74  146.09
   1  -4   4   64.39    7.40
  -1  -4  -4   46.60    7.30
   1   4   4   58.49    7.30
  -2  -4  -4  510.75   50.69
   2  -4   4  518.85   50.49
   2   4   4  517.65   50.59
  -3  -4  -4  101.59   13.40
   3  -4   4  125.49   13.10
   3   4   4  137.99   13.50
  -4  -4  -4  277.37   30.40
   4  -4   4  325.07   30.20
   4   4   4  299.57   30.40
   5  -4   4   43.30    6.40
  -5  -4  -4   48.80    7.40
   5   4   4   62.99    8.00
  -6  -4  -4  193.98   21.40
   6  -4   4  219.58   21.40
  -6  -4  -4  215.98   22.20
  -6  -4  -4  185.18   21.10
   6   4   4  254.87   22.60
   7  -4   4    3.90    2.50
  -7  -4  -4    3.50    3.00
  -7  -4  -4   -0.80    2.30
  -7  -4  -4   -2.40    2.80
   7   4   4   -3.00    4.00
  -8  -4  -4   64.09    9.90
  -8  -4  -4   68.19    9.00
  -8  -4  -4   73.29    8.80
   8   4   4   74.29   10.60
  -9  -4  -4   19.10    4.50
  -9  -4  -4   19.30    4.20
  -9  -4  -4   13.50    5.20
   9   4   4    9.50    5.10
 -10  -4  -4   46.10    8.80
 -10  -4  -4   49.00    7.30
 -10  -4  -4   52.49    8.40
  10   4   4   67.99   10.00
 -11  -4  -4  119.69   14.80
 -11  -4  -4  105.29   12.10
  11   4   4   68.89   12.60
 -12  -4  -4  264.47   27.10
 -12  -4  -4  254.07   29.20
 -13  -4  -4   37.30    9.30
 -13  -4  -4   41.40    7.40
 -14  -4  -4  155.78   17.10
 -14  -4  -4  112.19   18.40
 -15  -4  -4   40.70   11.20
 -15  -4  -4   59.89    9.20
  16  -4   4  273.37   32.10
  16  -4   4  296.37   32.40
  16  -4   4  311.27   31.40
 -16  -4  -4  289.97   31.10
 -16  -4  -4  357.66   32.80
 -16  -4  -4  329.17   35.50
  16   4   4  317.07   30.90
 -17  -4  -4    2.50    4.10
  17  -4   4    6.00    4.00
  17  -4   4   -5.50    5.90
 -17  -4  -4   -2.30    5.20
  17   4   4   -1.70    3.10
 -18  -4  -4  124.29   15.50
  18  -4   4  139.09   15.90
 -18  -4  -4  144.19   17.30
  18  -4   4  131.39   16.90
  18   4   4  147.29   14.90
  19  -4   4   15.20    4.90
  19  -4   4   24.80    8.20
 -19  -4  -4    8.90    6.00
 -19  -4  -4   11.20    4.50
  19   4   4   10.80    3.90
  20  -4   4   72.39   11.40
 -20  -4  -4   93.59   10.10
  20  -4   4   88.49   10.70
  20   4   4   62.69    8.80
  21  -4   4   50.29    9.40
  21  -4   4   63.89    8.60
 -21  -4  -4   59.39    7.80
  21   4   4   59.09    7.30
 -22  -4  -4   38.10    5.70
  22  -4   4   44.30    6.60
  22  -4   4   34.50    7.00
  22   4   4   37.40    5.00
  23  -4   4   64.29    8.30
  24  -4   4    1.00    3.10
  25  -5  -4   20.30    4.60
  25  -5  -4   18.70    4.20
  24  -5  -4   -1.60    3.80
  24  -5  -4   -2.70    3.20
  23  -5  -4    9.50    4.70
  23  -5  -4    4.10    3.60
  22  -5  -4   -3.10    3.40
  22  -5  -4    0.30    4.70
  21  -5  -4   20.20    5.80
  21  -5  -4   24.60    5.30
  21  -5  -4    7.30    6.90
  20  -5  -4    7.30    7.10
 -20  -5   4   -0.50    5.90
  20  -5  -4   14.50    5.50
  20  -5  -4   12.20    5.00
  20   5  -4   15.20    3.20
  19  -5  -4    7.30    4.50
  19  -5  -4   -1.50    3.80
 -19  -5   4    9.60    5.70
  19  -5  -4   -0.90    6.10
  19   5  -4    5.00    2.70
 -18  -5   4   48.00    8.40
  18  -5  -4   33.30    6.40
  18  -5  -4   37.60    7.90
  18  -5  -4   31.80    6.40
  18   5  -4   31.40    5.00
  17  -5  -4   -1.30    3.90
  17  -5  -4   -2.30    4.00
  17  -5  -4    3.20    5.30
 -17  -5   4    1.20    6.70
 -17  -5   4   12.60    5.70
  17   5  -4   -5.50    2.30
 -16  -5   4   10.40    8.10
 -16  -5   4   22.20    5.90
 -15  -5   4   14.50    4.90
 -15  -5   4   22.50    8.00
 -15  -5   4   25.00    6.20
 -14  -5   4  171.58   20.70
 -14  -5   4  185.38   20.40
 -14  -5   4  226.78   25.10
 -13  -5   4   28.80    6.20
 -13  -5   4   18.10    4.70
 -13  -5   4   22.60    6.90
 -12  -5   4  183.78   20.90
 -12  -5   4  167.78   19.30
 -12  -5   4  178.68   18.80
 -11  -5   4  259.87   26.20
 -11  -5   4  240.98   24.80
 -11  -5   4  218.68   24.30
 -10  -5   4   91.19   13.60
 -10  -5   4  113.69   12.60
 -10  -5   4  108.59   14.40
 -10  -5   4  125.69   13.10
 -10   5   4  113.69   14.30
  -9  -5   4  260.47   27.00
  -9  -5   4  307.87   28.70
  -9  -5   4  246.98   27.20
  -9  -5   4  277.57   27.80
  -9   5   4  272.07   28.30
  -8  -5   4    7.80    3.70
  -8  -5   4   10.10    3.10
  -8  -5   4   11.00    2.80
  -8  -5   4   10.10    3.30
  -8   5   4    5.40    3.50
  -7  -5   4  280.77   30.20
  -7  -5   4  285.47   29.50
  -7  -5   4  292.07   29.70
  -7   5   4  328.57   30.40
  -6  -5   4   46.70    7.20
  -6  -5   4   50.09    6.80
  -6  -5   4   44.40    6.80
  -6  -5   4   58.89    7.00
  -6   5   4   59.89    7.80
  -5  -5   4  436.46   45.30
  -5  -5   4  463.15   45.20
  -5  -5   4  488.45   45.30
  -5  -5   4  445.96   45.50
  -5   5   4  471.15   45.60
  -4  -5   4   35.20    5.60
  -4  -5   4   37.00    5.60
   4   5  -4   40.70    5.20
  -4   5   4   41.70    6.10
  -3  -5   4  117.49   13.50
  -3  -5   4  130.09   13.70
  -3   5   4  137.99   14.00
   3   5  -4  128.99   13.30
  -2  -5   4    3.00    2.30
   2  -5  -4    1.50    2.30
  -2   5   4   10.10    3.20
   2   5  -4    2.80    1.90
  -1  -5   4  173.78   16.40
   1  -5  -4  148.39   16.20
  -1   5   4  157.58   16.40
   1   5  -4  145.09   15.90
   0  -5  -4    1.90    2.60
   0  -5   4    0.20    2.30
   0   5   4   -1.00    2.40
   0   5  -4   -1.50    1.90
  -1  -5  -4    9.00    3.30
   1  -5   4    8.20    3.00
  -1   5  -4    7.30    2.60
   1   5   4    6.40    3.00
  -2  -5  -4   -0.10    2.70
   2  -5   4    1.30    2.30
   2   5   4   -3.50    3.00
  -3  -5  -4   65.69    8.00
   3  -5   4   58.39    8.10
  -3  -5  -4   65.49    8.80
   3   5   4   58.49    8.40
  -4  -5  -4   47.10    7.00
  -4  -5  -4   53.49    7.70
   4  -5   4   56.99    7.50
  -5  -5  -4  176.38   18.50
  -5  -5  -4  166.08   17.40
   5  -5   4  172.08   17.70
  -5  -5  -4  140.99   17.30
   5   5   4  186.28   18.30
  -6  -5  -4   17.80    4.70
  -6  -5  -4   23.80    4.30
  -6  -5  -4   18.30    3.70
   6  -5   4   14.00    3.70
  -6  -5  -4   10.00    3.50
   6   5   4   10.90    4.50
  -7  -5  -4  173.28   19.40
   7  -5   4  174.38   18.50
  -7  -5  -4  187.08   18.50
  -7  -5  -4  178.78   18.20
   7   5   4  147.79   19.20
  -8  -5  -4    0.90    3.70
  -8  -5  -4    2.10    2.80
  -8  -5  -4    0.80    3.10
   8   5   4   -2.90    4.10
  -9  -5  -4  424.86   39.60
  -9  -5  -4  381.46   37.80
  -9  -5  -4  363.46   38.00
   9   5   4  351.16   39.10
 -10  -5  -4    5.60    3.70
 -10  -5  -4    5.00    3.50
 -10  -5  -4    3.00    4.30
  10   5   4   -5.70    4.10
 -11  -5  -4   47.80    9.60
 -11  -5  -4   51.59    8.00
 -11  -5  -4   65.99    9.10
 -12  -5  -4   39.70    7.00
 -12  -5  -4   27.70    8.50
 -13  -5  -4   20.80    8.70
 -13  -5  -4   27.50    6.30
 -14  -5  -4   56.39    9.10
 -14  -5  -4   58.49   12.20
 -15  -5  -4    2.90    7.90
 -15  -5  -4    1.10    4.20
 -16  -5  -4   75.89   11.20
  16  -5   4   38.10    9.80
 -16  -5  -4   81.89    9.70
  16  -5   4   70.09   10.30
  16  -5   4   82.49   10.30
  16   5   4   96.69    9.70
  17  -5   4   11.10    6.60
  17  -5   4   20.20    5.90
 -17  -5  -4    7.30    4.50
  17  -5   4   16.60    4.80
 -17  -5  -4   11.90    6.10
  17   5   4   18.10    4.10
  18  -5   4    9.60    4.90
 -18  -5  -4    6.60    5.60
  18  -5   4   11.60    5.40
 -18  -5  -4    9.50    4.30
  18  -5   4   24.10    7.20
  18   5   4   15.10    4.10
 -19  -5  -4   -1.50    3.70
  19  -5   4   -2.60    3.70
  19  -5   4    5.40    6.50
  19  -5   4    5.40    4.90
  19   5   4    3.50    3.10
  20  -5   4   -2.50    5.50
 -20  -5  -4    5.40    3.60
  20  -5   4   10.30    6.40
  20  -5   4   -2.80    3.70
  20   5   4    1.40    2.90
  21  -5   4   15.20    6.30
  21  -5   4   12.90    4.60
  21   5   4   13.70    3.40
  22  -5   4    4.80    3.50
  22  -5   4    4.10    4.90
  22   5   4    0.60    2.20
  23  -5   4    7.30    3.60
  24  -6  -4    4.50    3.20
  24  -6  -4    4.80    3.90
  23  -6  -4    2.00    4.10
  23  -6  -4    3.80    3.10
  23  -6  -4   -0.40    5.10
  22  -6  -4   -1.40    2.90
  22  -6  -4   -9.90    5.60
  22  -6  -4    5.70    4.50
  21  -6  -4   -1.00    3.20
  21  -6  -4   -0.30    6.20
  21  -6  -4    9.30    5.00
  21   6  -4    6.50    2.60
  20  -6  -4    1.80    3.80
  20  -6  -4    6.90    4.80
  20  -6  -4   -3.70    6.00
  20   6  -4    3.00    2.70
  19  -6  -4    6.30    6.20
 -19  -6   4    3.40    5.60
  19  -6  -4    4.10    3.90
  19  -6  -4    5.80    4.70
  19   6  -4    0.60    2.50
  18  -6  -4   31.60    7.40
  18  -6  -4   39.40    6.80
 -18  -6   4   42.40    8.50
  18  -6  -4   46.00    7.30
  18   6  -4   33.30    5.50
  17  -6  -4    3.70    4.20
  17  -6  -4    3.70    4.90
 -17  -6   4    2.40    5.00
  17  -6  -4    2.20    4.20
  17   6  -4    1.70    2.80
 -16  -6   4   54.29   11.50
 -16  -6   4   32.50    7.00
 -16  -6   4   39.90    8.50
  16  -6  -4   25.40    8.60
  16  -6  -4   30.70    6.00
  16   6  -4   26.50    5.90
 -15  -6   4   -2.40    4.40
 -15  -6   4    5.30    5.30
 -15  -6   4   -3.20    6.60
 -14  -6   4    8.50    4.90
 -14  -6   4    7.10    4.40
 -14  -6   4   -4.30    6.10
 -13  -6   4    2.70    4.30
 -13  -6   4    9.20    6.00
 -13  -6   4    8.20    3.90
 -12  -6   4   10.00    4.70
 -12  -6   4    5.80    5.40
 -12  -6   4   11.50    4.10
 -11  -6   4   24.00    5.90
 -11  -6   4   47.20    8.80
 -11  -6   4   30.60    5.60
 -11   6   4   22.60    6.20
 -10  -6   4   16.10    4.60
 -10  -6   4   21.30    4.50
 -10  -6   4   24.50    6.10
 -10  -6   4   20.70    4.40
 -10   6   4   26.20    5.90
  -9  -6   4   13.70    3.80
  -9  -6   4   12.40    4.10
  -9  -6   4   13.30    5.00
  -9  -6   4    8.20    3.50
  -9   6   4   16.00    4.80
  -8  -6   4    5.40    3.50
  -8  -6   4    6.70    3.10
  -8  -6   4    4.30    2.90
  -8   6   4    2.80    3.20
  -7  -6   4   10.30    3.90
  -7  -6   4   13.90    3.90
  -7  -6   4    8.10    3.20
  -7   6   4    8.40    4.10
  -6  -6   4    7.70    3.50
  -6  -6   4    8.30    3.10
  -6  -6   4   13.50    4.00
  -6  -6   4    7.80    2.80
   6  -6  -4    9.40    3.10
  -6   6   4    5.00    3.20
  -5  -6   4   68.59    9.60
  -5  -6   4   87.69   10.00
  -5  -6   4   68.39    9.50
  -5  -6   4   88.39    9.50
   5  -6  -4   76.39    9.60
  -5   6   4   81.79   10.40
   4  -6  -4   28.00    4.70
  -4  -6   4   19.20    4.20
  -4  -6   4   21.10    4.30
  -4  -6   4   22.00    4.50
  -4   6   4   29.40    5.30
  -3  -6   4    0.60    2.40
   3  -6  -4    3.00    2.60
  -3  -6   4    4.00    2.70
  -3  -6   4    4.30    2.70
  -3   6   4    3.20    2.80
   2  -6  -4   91.59   10.80
  -2  -6   4  100.69   11.30
  -2  -6   4   96.99   11.20
   2   6  -4  105.19   11.10
  -2   6   4   99.49   11.50
   1  -6  -4   77.69    9.60
   1  -6  -4   95.39    9.90
  -1  -6   4   95.89   10.20
  -1  -6   4   84.59    9.70
   1   6  -4   74.49    9.90
  -1   6   4   79.99   10.60
   0  -6  -4   20.00    4.50
   0  -6  -4   26.10    4.40
   0  -6  -4   17.00    3.90
   0  -6   4   31.20    4.90
   0  -6   4   23.60    4.50
   0   6   4   19.10    4.60
   0   6  -4   19.60    4.20
  -1  -6  -4    5.30    3.00
  -1  -6  -4    3.00    2.50
  -1  -6  -4    1.10    2.60
   1  -6   4   -1.30    2.30
   1  -6   4    3.10    2.80
  -1   6  -4    3.60    2.80
   1   6   4    0.30    2.80
  -2  -6  -4  119.19   13.80
   2  -6   4  136.29   14.20
  -2  -6  -4  118.59   14.40
  -2  -6  -4  129.09   13.70
  -2   6  -4  133.99   14.10
   2   6   4  132.89   14.50
   3  -6   4    2.90    2.90
  -3  -6  -4    5.00    3.40
  -3  -6  -4    2.30    2.70
  -3  -6  -4    1.50    2.30
   3   6   4    2.70    3.40
  -4  -6  -4  140.79   16.50
  -4  -6  -4  161.98   17.30
   4  -6   4  159.48   16.80
  -4  -6  -4  152.78   16.40
   4   6   4  163.48   17.20
  -5  -6  -4   18.80    4.40
   5  -6   4   11.90    4.00
  -5  -6  -4   11.60    3.40
  -5  -6  -4   12.70    4.50
   5   6   4   14.60    4.70
  -6  -6  -4    4.30    3.60
  -6  -6  -4    2.70    3.00
  -6  -6  -4    9.20    3.10
   6  -6   4    7.30    3.60
  -6  -6  -4    3.60    2.70
   6   6   4    0.90    4.00
   7  -6   4   11.20    4.20
  -7  -6  -4   16.30    3.80
  -7  -6  -4    6.90    4.20
  -7  -6  -4   10.00    4.00
   7   6   4   -1.60    4.00
  -8  -6  -4    1.80    3.30
  -8  -6  -4    8.70    3.50
  -8  -6  -4    0.20    4.10
   8   6   4    1.60    5.10
  -9  -6  -4   26.50    5.70
  -9  -6  -4   47.10    7.50
  -9  -6  -4   34.50    7.50
   9   6   4   31.60    8.30
 -10  -6  -4   20.40    6.50
 -10  -6  -4   11.20    5.00
 -10  -6  -4   16.10    4.70
 -11  -6  -4   84.79   13.10
 -11  -6  -4   78.99   11.30
 -11  -6  -4   76.59   10.40
 -12  -6  -4   34.30    7.80
 -12  -6  -4   34.70    6.80
 -12  -6  -4   27.80    8.50
 -13  -6  -4   94.89   12.50
 -13  -6  -4   81.59   14.30
 -14  -6  -4   40.80    7.90
 -14  -6  -4   25.60    9.00
 -15  -6  -4    1.30    8.60
  15  -6   4   -3.90    5.50
 -15  -6  -4    1.60    4.80
  15  -6   4    0.80    4.40
 -15  -6  -4    2.70    4.10
  15  -6   4    1.20    4.20
  15   6   4    1.70    3.50
 -16  -6  -4    5.20    5.20
  16  -6   4   -3.00    3.70
  16  -6   4   -1.20    5.60
 -16  -6  -4   -0.60    3.90
  16  -6   4   -0.30    4.70
  16   6   4    2.70    3.40
  17  -6   4    3.10    4.80
  17  -6   4    9.30    6.10
 -17  -6  -4    9.80    4.30
  17  -6   4    4.30    4.00
 -17  -6  -4   12.10    5.30
  17   6   4    7.70    3.60
 -18  -6  -4    0.40    3.90
  18  -6   4    1.90    3.90
  18  -6   4   -4.30    4.80
  18  -6   4    7.30    6.50
  18   6   4    6.60    3.50
  19  -6   4   11.50    5.10
 -19  -6  -4    2.10    3.80
  19  -6   4   10.20    6.70
  19  -6   4    5.50    4.20
  19   6   4    9.10    3.50
  20  -6   4   -3.40    3.20
  20  -6   4   -5.70    4.20
  20  -6   4   -2.50    6.50
  20   6   4   -0.70    2.80
  21  -6   4    3.60    4.10
  21  -6   4   -4.70    5.60
  21  -6   4    4.10    3.60
  21   6   4    5.80    2.70
  22  -6   4   -2.00    3.00
  22  -6   4   -3.50    4.50
  22   6   4   -0.90    2.10
  23  -6   4    6.30    3.30
  24  -7  -4    5.30    3.40
  24  -7  -4    4.20    3.70
  23  -7  -4   24.90    4.80
  23  -7  -4   40.70    6.00
  23  -7  -4   36.10    6.50
  22  -7  -4   13.70    4.80
  22  -7  -4   12.80    3.60
  22  -7  -4   15.70    6.20
  21  -7  -4   68.39   10.00
  21  -7  -4   57.59    8.80
  21   7  -4   60.59    7.10
  20  -7  -4   49.10    9.10
  20  -7  -4   66.49    8.60
  20  -7  -4   35.70    7.00
  20   7  -4   61.59    6.70
  19  -7  -4   49.40    8.30
  19  -7  -4   34.40    6.90
  19  -7  -4   35.80    6.40
  19   7  -4   32.00    5.30
  18  -7  -4   20.00    5.50
  18  -7  -4   15.90    6.10
 -18  -7   4   17.40    7.20
  18  -7  -4   26.70    6.70
  18   7  -4   18.90    4.00
  17  -7  -4   10.10    5.10
 -17  -7   4    4.60    5.90
 -17  -7   4    8.10    6.00
  17  -7  -4    4.30    4.20
  17   7  -4    1.90    3.00
  16  -7  -4  118.79   14.80
 -16  -7   4  102.39   14.60
  16  -7  -4  115.69   13.90
 -16  -7   4  125.99   15.70
  16   7  -4  113.69   12.90
 -15  -7   4    1.50    5.00
 -15  -7   4    5.40    7.30
 -15  -7   4    0.90    4.30
  15  -7  -4    4.40    7.80
  15  -7  -4    0.30    4.90
  15   7  -4    0.40    4.00
 -14  -7   4   86.39   12.40
 -14  -7   4   86.29   14.90
 -14  -7   4   80.19   11.90
 -13  -7   4   44.20    8.00
 -13  -7   4   47.80    8.80
 -13  -7   4   43.70   10.30
 -12  -7   4   82.59   13.60
 -12  -7   4   97.99   12.70
 -11  -7   4  306.97   32.10
 -11  -7   4  306.67   33.50
 -10  -7   4  125.89   14.60
 -10  -7   4  115.99   14.00
 -10  -7   4  128.09   16.50
  -9  -7   4  404.66   40.00
  -9  -7   4  379.96   39.50
  -9  -7   4  417.06   40.90
  -9   7   4  376.96   40.60
  -8  -7   4   68.19    8.30
  -8  -7   4   58.59    9.30
  -8  -7   4   46.30    8.00
  -8   7   4   47.70    8.60
  -7  -7   4  668.23   61.99
  -7  -7   4  581.24   62.29
  -7  -7   4  644.94   62.19
  -7   7   4  617.64   62.59
  -6  -7   4    0.10    2.80
  -6  -7   4    2.40    2.60
   6  -7  -4    2.30    2.80
  -6  -7   4    0.40    2.30
  -6   7   4   -1.90    2.60
  -5  -7   4  436.16   43.90
  -5  -7   4  439.06   43.70
   5  -7  -4  431.66   43.60
  -5  -7   4  436.76   43.80
  -5   7   4  460.95   44.40
  -4  -7   4   32.30    5.40
   4  -7  -4   25.60    4.90
  -4  -7   4   28.00    5.10
  -4  -7   4   26.40    5.10
  -4   7   4   31.90    5.90
  -3  -7   4  193.18   21.00
   3  -7  -4  210.28   20.80
   3  -7  -4  195.08   20.80
  -3  -7   4  203.38   20.90
  -3  -7   4  199.48   20.80
  -3   7   4  196.88   21.30
  -2  -7   4  202.58   21.10
   2  -7  -4  211.58   21.10
  -2  -7   4  195.08   21.00
   2  -7  -4  200.18   21.00
  -2  -7   4  211.38   21.50
  -2   7   4  202.88   21.70
  -1  -7   4  102.89   11.30
  -1  -7   4   96.49   11.20
   1  -7  -4   95.69   11.40
  -1  -7   4   92.89   12.00
   1  -7  -4  102.19   11.20
  -1   7   4  100.19   12.40
   1   7  -4  101.39   11.50
   0  -7  -4   -1.90    2.40
   0  -7   4    1.70    2.70
   0  -7  -4   -3.40    2.00
   0  -7   4    1.50    2.40
   0   7  -4    0.90    2.70
   0   7   4    0.50    2.90
   1  -7   4    0.60    2.60
  -1  -7  -4    4.30    2.70
  -1  -7  -4    0.50    2.40
   1  -7   4    0.70    2.50
   1   7   4   11.20    3.70
  -1   7  -4   -0.10    2.70
  -2  -7  -4  173.68   18.50
   2  -7   4  166.18   17.80
   2  -7   4  160.58   18.20
  -2  -7  -4  178.88   18.00
  -2  -7  -4  175.38   18.00
   2   7   4  154.68   18.30
  -2   7  -4  166.68   18.30
   3  -7   4  140.09   14.20
  -3  -7  -4  123.09   15.10
   3  -7   4  119.39   13.40
  -3  -7  -4  116.79   13.40
  -3  -7  -4  119.79   13.70
  -3   7  -4  113.59   13.90
   3   7   4  129.99   14.40
  -4  -7  -4  309.17   29.60
  -4  -7  -4  298.27   30.50
   4  -7   4  284.47   30.00
  -4  -7  -4  268.37   29.80
   4   7   4  310.07   30.60
  -4   7  -4  282.87   30.30
  -5  -7  -4  339.97   33.70
   5  -7   4  296.37   33.60
  -5  -7  -4  314.37   34.30
  -5  -7  -4  341.37   33.40
   5   7   4  360.86   34.40
  -6  -7  -4   10.00    4.00
   6  -7   4   18.00    4.80
  -6  -7  -4   13.90    5.40
  -6  -7  -4   11.10    4.00
   6   7   4   10.50    4.80
  -7  -7  -4  353.06   34.40
  -7  -7  -4  300.47   32.50
  -7  -7  -4  351.26   33.30
   7   7   4  290.87   33.80
  -8  -7  -4   34.30    7.80
  -8  -7  -4   26.60    5.90
   8   7   4   22.90    8.10
  -9  -7  -4  267.17   29.00
  -9  -7  -4  259.37   27.80
 -10  -7  -4   -0.20    3.70
 -10  -7  -4    2.70    4.30
 -10  -7  -4   -8.00    4.30
 -11  -7  -4  201.68   22.20
 -11  -7  -4  196.68   25.40
 -11  -7  -4  213.88   23.20
 -12  -7  -4   57.29   11.00
 -12  -7  -4   41.60    8.00
 -12  -7  -4   58.89    9.70
 -13  -7  -4  138.79   20.40
 -13  -7  -4  152.58   18.10
 -13  -7  -4  127.49   16.50
 -14  -7  -4   40.80    6.40
  14  -7   4   36.10    8.00
 -14  -7  -4   44.40   11.20
  14  -7   4   29.30    6.40
  14  -7   4   22.00    6.20
 -14  -7  -4   39.70    7.30
  14   7   4   33.10    6.00
 -15  -7  -4   12.50    4.70
  15  -7   4    7.60    6.10
  15  -7   4   12.30    4.80
  15  -7   4   10.70    4.50
 -15  -7  -4    9.10    5.70
  15   7   4    7.00    3.80
 -16  -7  -4   17.70    6.50
 -16  -7  -4   21.30    5.10
  16  -7   4    9.00    5.40
  16  -7   4   19.20    4.80
  16  -7   4   16.40    6.50
  16   7   4   18.20    4.30
 -17  -7  -4    5.00    5.60
  17  -7   4    5.70    5.10
  17  -7   4    5.90    6.40
  17  -7   4    9.30    4.20
  17   7   4    5.40    3.70
  18  -7   4  104.09   12.60
  18  -7   4   97.19   12.30
  18  -7   4  102.69   13.90
  18   7   4  104.19   12.10
  19  -7   4   10.30    3.90
  19  -7   4   16.40    5.30
  19  -7   4   21.00    7.10
  19   7   4   18.30    4.20
  20  -7   4   25.60    5.40
  20  -7   4   14.00    4.00
  20   7   4   22.60    4.10
  21  -7   4   11.80    3.60
  21  -7   4   20.50    6.30
  21  -7   4   27.60    4.80
  21   7   4   17.50    3.60
  22  -7   4    4.10    4.40
  22  -7   4    8.40    3.30
  22  -7   4    5.30    3.60
  22   7   4   10.40    2.50
  23  -8  -4   76.29    9.20
  23  -8  -4   67.89    8.60
  22  -8  -4    6.80    5.30
  22  -8  -4    9.50    4.00
  22   8  -4    6.90    2.50
  21  -8  -4   82.09    9.70
  21  -8  -4   82.99   11.00
  21   8  -4   65.49    8.40
  20  -8  -4   60.59    9.60
  20  -8  -4   58.69    8.50
  20   8  -4   53.29    6.90
  19  -8  -4   50.29    7.90
  19  -8  -4   57.29    8.90
  19   8  -4   45.60    6.50
  18  -8  -4  208.28   21.30
  18  -8  -4  193.28   21.70
  18   8  -4  183.58   20.00
  17  -8  -4   23.60    5.80
 -17  -8   4   22.10    7.00
  17  -8  -4   23.70    5.90
  17   8  -4   25.90    4.50
  16  -8  -4  275.27   28.60
 -16  -8   4  254.87   29.70
  16  -8  -4  292.47   28.40
  16   8  -4  261.17   27.30
  15  -8  -4    0.10    4.20
 -15  -8   4    8.90    5.30
  15  -8  -4   -1.10    3.70
  15   8  -4   -2.40    2.70
 -14  -8   4  149.09   17.40
 -14  -8   4  148.99   19.60
  14  -8  -4  142.99   15.40
  14  -8  -4  130.39   15.40
  14  -8  -4   78.19   16.60
  14   8  -4  130.39   14.10
 -13  -8   4   49.00   11.30
 -13  -8   4   36.30    8.00
 -12  -8   4  107.69   16.60
 -12  -8   4  124.99   15.90
 -11  -8   4   42.80    9.50
 -11  -8   4   56.69    8.90
 -11  -8   4   58.59    9.20
 -10  -8   4   84.39   10.90
 -10  -8   4   67.39   10.60
 -10  -8   4   66.59   11.40
  -9  -8   4   18.60    5.20
  -9  -8   4   15.40    4.80
  -8  -8   4   12.70    4.80
  -8  -8   4   14.00    4.10
  -7  -8   4   18.20    4.40
  -7  -8   4   12.80    4.50
  -7   8   4   23.00    5.80
  -6  -8   4   29.80    5.70
  -6  -8   4   23.00    5.10
   6  -8  -4   26.90    5.20
  -6   8   4   22.20    6.00
  -5  -8   4    2.90    3.30
  -5  -8   4    3.10    3.10
   5  -8  -4    5.70    3.40
  -5  -8   4    1.70    2.70
  -5   8   4   12.10    4.20
  -4  -8   4  253.57   26.10
   4  -8  -4  256.57   26.00
  -4  -8   4  259.17   26.00
  -4  -8   4  237.98   26.20
  -4   8   4  245.68   26.70
  -3  -8   4    4.80    3.20
  -3  -8   4   -0.80    2.60
   3  -8  -4   -2.90    2.90
  -3  -8   4    4.70    3.00
   3  -8  -4    3.40    2.80
  -3   8   4   -3.10    2.90
   2  -8  -4  397.76   41.20
  -2  -8   4  407.06   41.20
  -2  -8   4  408.56   41.60
  -2  -8   4  406.56   41.20
   2  -8  -4  431.16   41.30
  -2   8   4  432.46   42.00
   1  -8  -4    4.40    3.40
  -1  -8   4   10.10    3.80
  -1  -8   4    7.80    3.10
   1  -8  -4    8.40    3.30
  -1   8   4    3.90    3.20
   0  -8  -4  381.26   37.80
   0  -8   4  374.66   38.20
   0  -8   4  368.56   37.60
   0  -8  -4  365.76   37.60
   0   8   4  391.86   38.40
  -1  -8  -4   25.90    5.60
   1  -8   4   30.50    5.50
  -1  -8  -4   34.90    5.90
   1  -8   4   22.20    5.40
  -1   8  -4   37.30    6.30
   1   8   4   36.90    6.60
   2  -8   4  401.86   43.00
   2  -8   4  424.16   42.50
  -2  -8  -4  441.56   42.80
  -2  -8  -4  418.06   42.50
   2   8   4  439.76   43.40
  -2   8  -4  436.16   43.20
  -3  -8  -4   53.99    7.50
   3  -8   4   34.30    7.20
   3  -8   4   52.19    7.40
  -3  -8  -4   45.70    7.10
   3   8   4   46.40    8.40
  -3   8  -4   40.50    7.40
  -4  -8  -4  423.76   39.90
  -4  -8  -4  414.06   40.10
   4  -8   4  392.96   40.30
  -4   8  -4  388.96   40.50
   4   8   4  347.37   40.40
  -5  -8  -4   10.70    3.90
  -5  -8  -4   12.60    4.30
  -5  -8  -4    9.70    4.80
   5   8   4   23.50    6.20
  -5   8  -4    9.30    4.60
  -6  -8  -4  267.37   26.60
  -6  -8  -4  253.77   25.10
  -6  -8  -4  245.78   25.60
  -6   8  -4  199.58   25.80
   6   8   4  225.68   26.20
  -7  -8  -4    3.40    5.10
  -7  -8  -4   -7.40    3.10
  -7  -8  -4   -1.90    2.90
  -8  -8  -4   20.40    7.00
  -8  -8  -4   30.90    6.70
  -9  -8  -4   40.90    9.10
  -9  -8  -4   47.80    8.90
 -10  -8  -4    3.00    6.10
 -10  -8  -4    3.20    4.90
 -11  -8  -4   28.80    9.30
 -11  -8  -4   34.60    7.90
 -12  -8  -4   59.59   12.40
 -12  -8  -4   67.29   10.80
 -13  -8  -4   11.10    7.90
  13  -8   4    7.90    5.40
  13  -8   4   19.00    5.40
  13  -8   4    6.90    5.60
 -13  -8  -4   26.70    7.10
  13   8   4    9.60    3.80
  14  -8   4  120.69   15.40
  14  -8   4  117.39   14.30
  14   8   4  118.29   13.50
  15  -8   4   42.80    8.20
  15  -8   4   29.40    6.10
  15   8   4   23.50    5.00
  16  -8   4  195.28   20.90
  16  -8   4  148.49   18.40
  16  -8   4  179.08   19.60
  16   8   4  174.38   18.30
  17  -8   4   12.10    6.90
  17  -8   4    0.00    3.40
  17  -8   4   -0.90    4.40
  17   8   4    4.60    3.60
  18  -8   4  107.89   13.10
  18  -8   4  106.89   14.20
  18   8   4  105.49   12.30
  19  -8   4    0.00    6.10
  19  -8   4   -1.50    2.70
  19  -8   4    1.20    4.20
  19   8   4    3.30    3.00
  20  -8   4   81.29    9.10
  20  -8   4   52.39    8.10
  20  -8   4   73.39   10.30
  20   8   4   81.69    8.60
  21  -8   4   72.89    8.20
  21  -8   4   48.80    7.50
  21  -8   4   71.29    9.10
  21   8   4   75.59    7.80
  22  -9  -4    2.60    4.80
  22  -9  -4   -1.00    3.00
  22   9  -4   -3.10    1.90
  21  -9  -4    0.90    5.40
  21  -9  -4    3.70    3.80
  21   9  -4    5.80    2.40
  20  -9  -4    9.30    6.00
  20  -9  -4    9.40    4.30
  20   9  -4   10.00    3.00
  19  -9  -4    4.00    4.40
  19   9  -4    3.50    2.90
  18  -9  -4    1.30    5.10
  18  -9  -4   -4.70    3.90
  18   9  -4    2.40    2.90
  17  -9  -4    9.70    5.00
  17  -9  -4    6.00    4.60
  17   9  -4    5.00    3.30
  16  -9  -4   17.00    5.50
  16  -9  -4   16.30    4.70
 -16  -9   4    4.80    6.10
  16   9  -4    7.80    3.50
  15  -9  -4    5.10    4.50
  15  -9  -4    9.90    4.60
 -15  -9   4   16.50    6.20
  15  -9  -4   12.30    5.00
  15   9  -4    8.00    3.40
  14  -9  -4   51.49    7.70
  14  -9  -4   36.70    7.50
 -14  -9   4   30.70    8.30
  14  -9  -4   42.80    7.20
  14   9  -4   56.89    6.90
  13  -9  -4   32.10    6.40
 -13  -9   4   37.80    8.10
  13  -9  -4   42.00    6.60
  13  -9  -4   24.30    5.90
  13   9  -4   31.50    5.30
 -12  -9   4   76.19   11.90
 -11  -9   4   41.60    8.80
 -11  -9   4   43.90    8.00
 -10  -9   4   85.29   12.40
 -10  -9   4   75.89   11.10
  -9  -9   4  158.28   17.90
  -9  -9   4  151.18   18.10
  -8  -9   4   52.59    8.20
  -8  -9   4   45.20    9.00
  -7  -9   4   68.89   10.40
  -7  -9   4   89.79   11.80
   6  -9  -4   15.80    5.00
  -6  -9   4   21.00    5.30
  -6  -9   4   17.90    5.20
   5  -9  -4   82.79   10.60
  -5  -9   4   71.79   10.40
  -5  -9   4   68.39   10.00
  -4  -9   4   17.00    4.70
   4  -9  -4   14.60    4.70
  -4  -9   4   15.40    4.50
  -3  -9   4   27.20    5.60
  -3  -9   4   40.00    6.50
   3  -9  -4   28.20    5.70
  -3   9   4   34.20   10.00
   2  -9  -4    7.60    4.20
   2  -9  -4    5.70    3.30
  -2  -9   4    2.80    3.40
  -2  -9   4    5.20    3.60
  -2  -9   4    0.00    3.30
  -2   9   4    5.70    4.20
   1  -9  -4   72.09    9.90
  -1  -9   4   59.59    9.70
  -1  -9   4   67.49    9.70
   1  -9  -4   78.09   10.10
  -1   9   4   57.99   10.20
   0  -9   4    0.40    2.90
   0  -9   4   -0.20    3.00
   0  -9  -4   12.50    4.20
   0  -9  -4    8.80    3.50
   0   9   4   11.00    4.50
   1  -9   4    5.90    4.30
   1  -9   4    7.70    3.60
  -1  -9  -4    8.30    4.00
  -1  -9  -4   10.40    3.80
   1   9   4   13.20    4.80
   2  -9   4    0.10    3.30
  -2  -9  -4    1.30    3.30
  -2  -9  -4    2.10    3.20
   2   9   4    6.40    4.30
   3  -9   4   59.89    8.60
  -3  -9  -4   59.49    8.50
  -3  -9  -4   54.09    8.50
  -3   9  -4   45.30    9.00
  -4  -9  -4    1.90    3.80
  -4  -9  -4    7.20    4.00
  -5  -9  -4   64.19    9.30
  -5  -9  -4   47.90    8.10
  -6  -9  -4   24.10    5.50
  -6  -9  -4   17.60    5.40
  -7  -9  -4   52.89    9.10
  -7  -9  -4   53.09    8.60
  -8  -9  -4   20.50    5.80
  -8  -9  -4   19.40    5.90
  -8  -9  -4   13.80    6.70
  -9  -9  -4   76.49   13.90
  -9  -9  -4  113.59   14.00
 -10  -9  -4    4.40    7.10
 -10  -9  -4   14.60    5.30
 -11  -9  -4   56.79   13.00
  11  -9   4   85.29   11.50
 -11  -9  -4   82.59   11.10
  11  -9   4   89.19   11.50
 -11  -9  -4   97.29   12.80
  11  -9   4   83.59   11.80
  11   9   4  104.99   11.60
 -12  -9  -4   29.20    7.10
  12  -9   4   23.70    6.20
 -12  -9  -4   28.80    5.30
  12  -9   4   17.40    5.40
  12  -9   4   13.00    5.50
  12   9   4   16.70    4.40
 -13  -9  -4   57.69   10.10
  13  -9   4   74.99    9.50
  13  -9   4   53.19    9.10
  13  -9   4   47.00    8.20
  13   9   4   54.09    7.60
  14  -9   4   26.60    7.20
  14  -9   4   19.60    5.60
  14  -9   4   23.80    6.60
 -14  -9  -4   35.90    8.20
  14   9   4   40.40    5.90
  15  -9   4   14.70    4.80
  15  -9   4    5.10    5.50
  15   9   4    9.40    4.00
  16  -9   4   18.40    5.40
  16   9   4   15.30    4.40
  17  -9   4   36.00    7.90
  17  -9   4   22.90    5.60
  17   9   4   15.50    4.30
  18  -9   4   19.90    7.10
  18  -9   4   28.20    5.90
  18   9   4   22.50    4.70
  19  -9   4   10.70    6.00
  19  -9   4   14.90    4.40
  19   9   4    7.60    3.20
  20  -9   4    2.10    3.60
  20  -9   4   -6.80    4.40
  20   9   4   -2.40    2.50
  21  -9   4   -0.90    2.90
  21  -9   4   -2.40    3.90
  21   9   4   -0.70    2.00
  21 -10  -4    8.10    3.50
  21 -10  -4    0.20    4.90
  21  10  -4    7.60    2.40
  20 -10  -4    2.00    3.50
  20 -10  -4    1.50    4.90
  20  10  -4    3.60    2.40
  19 -10  -4    6.30    5.30
  19 -10  -4    2.00    3.90
  19  10  -4    0.90    2.70
  18 -10  -4   47.00    8.20
  18 -10  -4   46.50    7.50
  18  10  -4   52.29    6.60
  17 -10  -4   16.70    5.60
  17 -10  -4   12.80    4.70
  17  10  -4   11.00    3.60
  16 -10  -4  148.69   18.70
  16 -10  -4  186.38   19.00
  16 -10  -4  166.38   19.50
  16  10  -4  178.98   18.00
  15 -10  -4    8.50    4.40
  15 -10  -4    7.20    4.60
 -15 -10   4   -1.80    5.50
  15 -10  -4    9.00    4.60
  15  10  -4   10.50    3.70
  14 -10  -4   53.49    9.30
 -14 -10   4   64.69   11.70
  14 -10  -4   79.59    9.80
  14 -10  -4   72.49    9.80
  14  10  -4   79.79    9.30
  13 -10  -4    3.00    4.10
  13 -10  -4   -3.10    3.90
  13 -10  -4   -3.50    3.80
 -13 -10   4    0.30    5.10
  13  10  -4    1.50    2.80
  12 -10  -4   78.59    9.50
  12 -10  -4   66.69    9.50
  12 -10  -4   46.10    8.30
 -12 -10   4   69.39   11.40
  12 -10  -4   59.59    8.70
  12  10  -4   57.79    8.20
 -11 -10   4   -0.20    4.80
  11 -10  -4   11.30    4.00
  11 -10  -4    4.90    4.00
  11 -10  -4    1.80    4.20
 -11 -10   4   -5.50    4.70
  11 -10  -4    5.10    4.30
  11  10  -4    1.20    3.20
 -10 -10   4   52.59   10.20
 -10 -10   4   59.49   10.00
  -9 -10   4   49.10    8.90
  -9 -10   4   53.79    8.90
  -8 -10   4    4.00    4.70
  -8 -10   4    7.30    4.90
  -7 -10   4    6.40    4.40
  -7 -10   4   10.40    4.70
   6 -10  -4    1.50    3.90
  -6 -10   4    6.60    4.30
  -6 -10   4    1.40    4.10
  -5 -10   4    8.30    4.50
  -5 -10   4    2.60    4.00
   5 -10  -4    8.00    4.40
  -4 -10   4    5.20    4.30
  -4 -10   4    1.60    3.60
   4 -10  -4    2.20    4.10
  -3 -10   4   -3.80    3.70
  -3 -10   4   -1.30    3.30
   3 -10  -4    4.70    3.60
   2 -10  -4   45.10    8.00
  -2 -10   4   52.59    8.70
  -1 -10   4   92.09   13.30
   1 -10  -4  103.79   13.70
   1 -10  -4  112.39   13.80
   0 -10  -4   33.30    7.20
   0 -10   4   33.00    6.60
   0 -10  -4   39.90    7.40
   1 -10   4    8.00    4.60
  -1 -10  -4    3.50    4.30
  -1 -10  -4    8.40    4.30
  -2 -10  -4   21.00    5.60
  -2 -10  -4   22.30    6.10
   2 -10   4   37.60    6.40
   3 -10   4   40.00    7.60
  -3 -10  -4   34.40    7.20
  -3 -10  -4   53.29    8.30
  -4 -10  -4   31.30    7.40
  -4 -10  -4   44.70    7.50
  -5 -10  -4    3.40    3.90
  -5 -10  -4    2.10    4.10
  -6 -10  -4    1.10    4.00
  -6 -10  -4    6.00    4.80
  -7 -10  -4   -4.10    3.90
  -7 -10  -4    0.60    4.00
  -8 -10  -4    0.10    4.90
  -8 -10  -4    3.60    4.50
   9 -10   4    5.70    4.10
  -9 -10  -4    0.60    2.90
  -9 -10  -4    5.70    5.00
   9 -10   4    1.30    4.00
   9  10   4   -0.60    3.10
  10 -10   4    8.10    4.90
 -10 -10  -4    0.90    4.70
  10 -10   4    1.90    4.40
 -10 -10  -4    2.40    3.40
  10 -10   4    0.00    4.80
  10  10   4    2.30    3.30
 -11 -10  -4    9.00    5.40
  11 -10   4    6.70    5.60
  11 -10   4    3.80    4.80
 -11 -10  -4   13.50    4.20
  11 -10   4    8.70    5.10
  11  10   4    7.70    3.60
  12 -10   4   11.80    5.40
  12 -10   4    8.70    5.70
 -12 -10  -4    8.30    3.90
 -12 -10  -4    7.40    5.50
  12 -10   4    9.60    4.50
  12  10   4    2.30    3.80
  12  10   4    4.50    3.60
 -13 -10  -4   78.29   12.10
  13 -10   4   76.29    9.90
 -13 -10  -4   75.99    9.40
  13 -10   4   63.79   10.60
  13 -10   4   59.09    9.40
  13  10   4   74.19    9.30
 -14 -10  -4   17.80    4.60
  14 -10   4   19.20    6.00
  14 -10   4   26.20    5.60
  14 -10   4   13.40    6.80
  14  10   4   17.00    4.60
  15 -10   4   16.60    5.90
  15 -10   4   31.60    7.70
  15 -10   4   24.10    5.40
  15  10   4    8.40    3.80
  16 -10   4  165.78   18.40
  16 -10   4  124.69   16.00
  17 -10   4   30.50    7.50
  17 -10   4   33.80    6.00
  17  10   4   20.80    4.60
  18 -10   4   53.79    8.80
  18 -10   4   50.29    7.80
  18  10   4   68.09    7.70
  19 -10   4    5.10    4.70
  19 -10   4    6.40    3.70
  19  10   4    6.20    2.80
  20 -10   4    1.20    4.30
  20 -10   4    5.30    3.00
  20  10   4    0.80    2.00
  20 -11  -4   22.10    5.50
  20 -11  -4   21.30    4.30
  20  11  -4   20.70    3.50
  19 -11  -4   47.10    6.40
  19 -11  -4   38.70    7.20
  19  11  -4   39.00    5.40
  19  11  -4   40.20    5.90
  18 -11  -4   32.90    6.40
  18 -11  -4   24.30    5.30
  18  11  -4   23.60    4.30
  17 -11  -4    8.60    4.10
  17 -11  -4    1.10    3.70
  17 -11  -4    9.10    4.90
  17  11  -4    0.30    2.80
  16 -11  -4  114.59   13.90
  16 -11  -4  118.79   14.10
  16 -11  -4  105.29   13.60
  15 -11  -4    2.70    3.90
  15 -11  -4   -2.70    4.30
  15 -11  -4    4.50    4.10
  15  11  -4    1.40    2.90
  14 -11  -4  129.79   15.00
  14 -11  -4  124.79   14.50
  14 -11  -4   96.79   13.40
  14  11  -4  123.79   13.20
  13 -11  -4   68.89    9.30
  13 -11  -4   36.60    7.70
 -13 -11   4   69.29   11.70
  13 -11  -4   62.39    8.70
  13  11  -4   66.49    7.80
 -12 -11   4    7.30    5.90
  12 -11  -4   14.70    5.10
  12 -11  -4    6.30    4.00
  12 -11  -4    9.70    4.40
  12 -11  -4   13.50    4.50
  12  11  -4    9.30    3.30
  11 -11  -4  122.99   15.40
 -11 -11   4  112.29   16.00
  11 -11  -4  127.59   15.00
  11 -11  -4  131.49   14.90
 -11 -11   4  132.69   17.00
 -10 -11   4   26.80    6.40
  10 -11  -4   26.00    5.80
  10 -11  -4   32.80    6.00
 -10 -11   4   27.00    7.00
 -10 -11   4   40.10    8.60
  10 -11  -4   27.30    6.10
  10  11  -4   24.30    4.90
  -9 -11   4  188.48   21.00
   9 -11  -4  183.88   19.40
   9 -11  -4  172.88   19.10
  -9 -11   4  192.48   18.70
   9 -11  -4  161.38   19.60
  -9 -11   4  194.08   20.70
   9  11  -4  149.59   18.30
  -8 -11   4    8.00    3.80
  -8 -11   4    1.50    4.70
   8 -11  -4   -2.10    3.30
   8 -11  -4   -1.40    3.50
   8 -11  -4    2.10    4.10
  -8 -11   4    0.00    4.70
   8  11  -4    0.70    2.90
  -7 -11   4  597.64   62.39
  -7 -11   4  647.14   62.59
   6 -11  -4    4.20    4.80
  -6 -11   4   -5.90    4.10
  -6 -11   4   -3.80    4.30
   5 -11  -4  166.08   20.30
  -5 -11   4  154.28   20.40
  -5 -11   4  221.18   20.80
  -4 -11   4   20.10    5.40
  -4 -11   4    8.60    5.20
   4 -11  -4    6.60    5.00
   3 -11  -4   87.89   12.80
  -3 -11   4   88.79   12.80
   2 -11  -4   20.60    6.10
  -2 -11   4   12.20    5.50
   1 -11  -4   98.09   13.90
  -1 -11   4  121.59   15.00
   0 -11  -4   15.20    6.00
   0 -11  -4    9.00    4.70
   0 -11   4   10.30    5.00
  -1 -11  -4    5.70    4.30
   1 -11   4    2.60    4.50
  -1 -11  -4    6.30    5.10
  -2 -11  -4   11.10    5.30
  -2 -11  -4    7.50    5.30
   2 -11   4   12.60    5.50
  -3 -11  -4  138.39   18.20
  -3 -11  -4  145.79   18.00
  -4 -11  -4   51.59    9.60
  -4 -11  -4   57.19    9.70
  -5 -11  -4   89.89   13.80
  -5 -11  -4  104.99   13.50
   6 -11   4    4.10    5.60
  -6 -11  -4    0.90    3.20
  -6 -11  -4    5.20    5.50
   6 -11   4    8.80    6.50
[truncated: 13,989,998 more chars]
